# Supplementary material for: Disruption of the Caenorhabditis elegans Integrator complex triggers a non-conventional transcriptional mechanism beyond snRNA genes
Source: PLoS Genet. 2019 Feb 26;15(2):e1007981. doi: 10.1371/journal.pgen.1007981 (PMC6390993; doi:10.1371/journal.pgen.1007981)
Supplement: S1 Table — Analysis of the influence on the 3’-end processing when any of the Integrator complex subunits are knocked down. For each ncRNA type, the following information is shown: gene name, chromosome (Chr), genomic position, U Strand (sense: 1; antisense: -1), 3’-end processing affected (yes/no), name of downstream gene affected, strand of downstream gene affected (sense: 1; antisense: -1) and snRNA localization inside of an intron (yes/no). (XLS) [file pgen.1007981.s016.xls]

## Sheet: Hoja1
Type	Gene name	Chr	Gene start	Gene end	Str	3' Proces	Affected gene	Str	Intron
U1	H27M09.6	I	6847139	6847303	-1	yes	H27M09.5	-1	no
	sup-6	II	12944803	12944967	-1	yes	F58G1.7	-1	yes
	sup-39	II	6968394	6968558	-1	yes	C15F1.5	-1	yes
	C27H5.11	II	7171842	7172004	1	yes	C27H5.8	-1	no
	T27E4.11	V	9086858	9087021	-1	yes			no
	T27E4.12	V	9091421	9091707	-1	yes			no
	T27E4.10	V	9090876	9091039	-1	yes			no
	F40G12.13	V	14267543	14267707	1	yes			no
	F40G12.14	V	14277574	14277738	1	yes			no
	F08H9.10	V	14463188	14463352	-1	yes	F08H9.3	-1	no
	F08H9.11	V	14468569	14468733	-1	yes	F08H9.12	-1	no
	T08G5.11	V	14028471	14028635	-1	yes	T08G5.3	-1	no
U2	Y47H9A.2	I	11628168	11628354	-1	yes	Y47H9A.1	1	no
	W04G5.11	I	11649503	11649687	1	yes	W04G5.8	1	no
	F15H9.5	I	12144983	12145169	1	yes	F15H9.3	1	yes
	F15H9.6	I	12149561	12149766	-1	yes	F15H9.4	-1	yes
	R05D7.6	I	12173725	12173911	-1	yes	R05D7.3	-1	yes
	F56H6.16	I	12285746	12285932	1	yes			no
	F56H6.14	I	12286588	12286774	1	yes	F56H6.2	1	no
	F56H6.15	I	12288221	12288407	-1	yes	F56H6.2 and F56H6.4	1	yes
	C47F8.9	I	12324758	12324944	-1	yes		1	no
	T14B4.10	II	6716169	6716354	-1	no expression			no
	Y54G9A.8	II	13717567	13717753	-1	no	Y54G9A.4	-1	no
	F08G2.10	II	13829305	13829491	-1	yes	F08G2.3	-1	no
	F08G2.9	II	13835937	13836121	-1	yes	F08G2.6	-1	no
	F08G2.11	II	13852787	13852972	-1	yes	F08G2.8	1	yes
	W07G1.9	II	13948972	13949158	-1	yes			no
	W07G1.8	II	13951422	13951608	1	yes	W07G1.2	1	yes
	C05G6.4	IV	624084	624269	1	no expression			no
	Y57G11C.35	IV	14764848	14765034	-1	yes	Y57G11C.5	-1	yes
	F11A5.14	V	16225701	16225887	-1	yes	stdh-2	1	no
U4	K03B8.10	V	11391071	11391214	-1	yes	K038B8.14	1	no
	T11F9.15	V	11478148	11478291	1	yes	srh-9	-1	no
	T11F9.16	V	11488291	11488434	-1	no	T11F9.10	1	no
	C52E4.8	V	11980118	11980261	1	yes	C52E4.4	-1	no
	F10D2.13	V	7142717	7142858	-1	yes	F10D2.5	-1	yes
U5	F32B5.9	I	2688947	2689069	1	yes	cpz-1	-1	yes
	F07C6.5	IV	12795584	12795705	1	yes	F07C6.1	1	yes
	Y69A2AR.36	IV	2655065	2655185	-1	yes			yes
	ZK897.4	IV	12787138	12787259	1	yes	ZK897.1	1	yes
	F42C5.12	IV	7316732	7316853	1	yes	F42C5.9	-1	yes
	F38E11.11	IV	9464517	9464638	-1	yes	F38E11.16	-1	yes
	C35D6.7	IV	16338507	16338628	1	no expression			no
	F38E11.10	IV	9444642	9444763	1		hsp-12.3	-1	no
	ZK897.3	IV	12786129	12786250	1	yes	ZK897.1	1	yes
	C53B4.9	IV	8994748	8994869	1	no			yes
	ZK897.2	IV	12782066	12782187	1	yes	ZK897. 1	1	yes
	C53D6.16	IV	8999806	8999922	-1	no			yes
U6	B0205.15	I	10724479	10724586	1	no expression			yes
	F35C11.9	II	8242110	8242204	1	no expression			yes
	R07E5.16	III	4414185	4414286	1	no			yes
	C28A5.7	III	4426854	4426955	-1	no			yes
	F54D8.7	III	5080798	5080898	-1	no			no
	F54C8.8	III	9445911	9446012	1	no			yes
	F54C8.9	III	9447758	9447859	-1	no			yes
	F54C8.10	III	9449569	9449670	1	no			yes
	W05B2.8	III	10989679	10989780	1	yes	W05B2.7	1	yes
	Y17G9A.85	IV	4864635	4864735	-1	no			yes
	T08B6.62	IV	4885549	4885649	-1	no			yes
	T20D3.12	IV	9334629	9334721	-1	no			yes
	K09B11.11	IV	13435785	13435886	-1	no			yes
	K09B11.12	IV	13439097	13439198	1	no			yes
	K09B11.13	IV	13440552	13440653	-1	no			yes
	K09B11.14	IV	13440902	13441003	1	no			yes
	K09B11.15	IV	13443395	13443496	-1	no			yes
	K09B11.16	IV	13443745	13443846	1	no			yes
	T20D3.13	IV	9334706	9334802	1	no			yes
	F36A4.23	IV	4239760	4239861	1	no expression			no
	Y17G9A.90	IV	4866811	4866912	1	no expression			yes
	Y9C9A.111	IV	4930954	4931055	1	no expression			yes
	F32D1.12	V	4354440	4354541	1	no expression			yes
SL	sls-1.1	V	17132040	17132107	-1	yes	sls-1	-1	no
	sls-1.2	V	17131064	17131161	-1	yes	sls-1	-1	no
	sls-1.3	V	17130088	17130185	-1	yes	sls-1	-1	no
	sls-1.4	V	17129106	17129203	-1	yes	sls-1	-1	no
	sls-1.5	V	17126556	17126623	-1	yes	sls-1	-1	no
	sls-1.6	V	17125574	17125671	-1	yes	sls-1	-1	no
	sls-1.7	V	17124598	17124695	-1	yes	sls-1	-1	no
	sls-1.8	V	17123626	17123723	-1	yes	sls-1	-1	no
	sls-1.9	V	17122650	17122747	-1	yes	sls-1	-1	no
	sls-1.10	V	17120694	17120791	-1	yes	sls-1	-1	no
	sls-1.11	V	17121670	17121767	-1	yes	sls-1	-1	no
	sls-1.12	V	17118154	17118251	1	yes			no
	sls-2.4	I	4172206	4172315	1	yes	R12E2.11, R12E2.12	-1	no
	sls-2.6	I	9055149	9055262	-1	yes	W06D4.2	-1	no
	sls-2.7	I	9057890	9057999	-1	yes		-1	no
	sls-2.9	I	13297877	13297985	1	yes			no
	sls-2.1	II	5844865	5844974	1	yes			yes
	sls-2.2	II	5543598	5543707	1	yes			no
	sls-2.3	II	5544164	5544273	-1	yes			no
	sls-2.5	III	7140447	7140553	-1	yes	B0280.12	-1	yes
	sls-2.8	III	12250465	12250575	1	yes	Y75B8A.23	1	no
	sls-2.14	III	11090412	11090523	-1	yes	W09D6.5	1	yes
	sls-2.15	III	11091010	11091121	1	yes	W09D6.5	1	yes
	sls-2.16	III	7141391	7141499	1	yes	B0280.12	-1	yes
	sls-2.18	III	7142291	7142397	1	yes	B0280.12	1	yes
	sls-2.10	IV	9130721	9130829	-1	yes			no
	sls-2.11	IV	9140415	9140523	1	yes			yes
	sls-2.12	IV	5261913	5262022	1	yes			no
	sls-2.13	IV	5063422	5063531	-1	yes			no
	sls-2.17	IV	5317260	5317368	-1	yes			no
	smy-1	IV	9511763	9511839	-1	yes	C33A12.3	-1	yes
	smy-7	IV	6460683	6460764	1	no			no
	smy-8	IV	13600847	13600925	1	yes			no
	smy-9	IV	13602202	13602278	1	yes	Y45F10B.59	1	no
	smy-10	IV	13601636	13601725	1	yes			no
	smy-11	IV	14863987	14864064	1	yes			no
	smy-12	IV	14864744	14864823	1	no exp			no
	smy-4	V	14094619	14094699	-1	yes			yes
	smy-5	V	14096389	14096465	-1	yes			yes
	smy-6	V	14097435	14097517	-1	yes			yes
Other non coding RNAs
Type	Gene name	Chr	Gene start	Gene end	Str	3' Proces	Affected gene	Str	Intron
snoRNA	Y74C9A.6	I	3747	3909	-1	yes			no
Following 34 out of 354 snoRNAs anotated in Ensembl, shows 3'end processing defects.	Y37E3.20	I	2085037	2085155	1	yes	Y37E3.11	1	yes
	F47G4.9	I	14058839	14058910	-1	yes			no
	F25H2.15	I	10565266	10565443	1	yes	pas-5	1	no
	F59C6.15	I	10516978	10517150	-1	yes	F59C6.18	-1	no
	T06D8.11	II	11224182	11224258	1	yes	T06D8.3	1	yes
	C18A3.12	II	5701662	5701726	1	yes			no
	K02C4.7	II	8091709	8091782	1	yes	ltd-1	-1	yes
	F01D5.12	II	14018354	14018441	-1	yes	F01D5.10	-1	yes
	Y53F4B.47	II	15025814	15025893	1	yes	Y53F4B.12	-1	no
	C18A3.14	II	5701658	5701726	1	yes			no
	K07C10.6	II	11167189	11167304	-1	yes	K07C10.3	1	yes
	C07A9.14	III	9717380	9717458	1	yes	ncx-7	-1	yes
	Y48A6C.10	III	11118361	11118484	1	yes	sup-35	-1	yes
	C05H8.3	III	5653866	5653968	-1	yes	ckk-1	1	yes
	smy-2	IV	9511395	9511466	-1	yes	C33A12.3	-1	yes
	Y55F3BR.9	IV	867056	867133	-1	yes	Y55F3BR.2	1	yes
	Y67A10A.14	IV	14326948	14327121	-1	yes	fbxa-83	-1	no
	T08B6.64	IV	4880738	4880850	-1	yes	str-170	1	no
	C17H12.36	IV	6792974	6793200	1	yes	C17H12.3	-1	no
	W03B1.17	IV	4347632	4347831	1	yes	W03B1.5	1	no
	Y57G11C.1145	IV	14780839	14780933	1	yes	Y57G11C.8	1	no
	Y73B6A.14	IV	6664399	6664555	-1	yes	Y73B6A.1	-1	yes
	Y105C5A.1283	IV	15649207	15649360	-1	yes	Y105C5A.14	-1	no
	T26A8.6	IV	8428614	8428739	-1	yes	T26A8.2	1	no
	smy-3	V	14092572	14092651	1	yes	D1086.3	1	no
	W04D2.7	V	12491280	12491346	1	yes	inx-11	1	yes
	C16D9.10	V	8247888	8247961	-1	yes	C16D9.5	-1	no
	C08D8.3	V	8349108	8349187	1	yes	C08D8.1	1	yes
	C16D9.11	V	8228900	8228969	-1	yes	rol-3	-1	yes
	F43A11.8	V	11585191	11585361	-1	yes	srx-88	1	no
	T19C4.11	V	11176943	11177120	1	yes	gpa-1	-1	yes
	T19C4.12	V	11175529	11175706	-1	yes	gpa-1	-1	yes
	T21F2.3	X	16721943	16722113	-1	yes	lgc-53	1	no
rRNA
4 ribosomal RNAs anotated in Ensembl: rrn-1, -2, -3 (tandem repeated on Chr. I), rrn-4 (tandem repeated on Chr. V), do not show differencies to the control.
tRNA
820 transfer RNAs anotated in the genomic tRNA database ( http://gtrnadb2009.ucsc.edu/Celeg/ ) do not show differencies to the control.
lncRNA
171 long non coding RNAs anotated in Ensembl (linc-1,… linc-171) do not show differencies to the control.
