# Supplementary material for: Disruption of the Caenorhabditis elegans Integrator complex triggers a non-conventional transcriptional mechanism beyond snRNA genes
Source: PLoS Genet. 2019 Feb 26;15(2):e1007981. doi: 10.1371/journal.pgen.1007981 (PMC6390993; doi:10.1371/journal.pgen.1007981)
Supplement: S2 Table — The Integrator subunit protein sequences were searched for in the Uniprot database (http://www.uniprot.org/) and their corresponding orthologs were searched for using the BLASTp tool with default parameters against the corresponding genome (https://blast.ncbi.nlm.nih.gov/Blast.cgi). Results were corroborated at www.orthodb.org. Percentages of identity (in bold) and similarity (in brackets) are shown. Each cell in the table is colored depending on the percentage of identity between the human sequence and the organism being considered. Black means 100% homology and white means no significant homology. Asterisks indicate that significant homology was found on a portion covering less than 50% of the protein sequence. (XLSX) [file pgen.1007981.s017.xlsx]

## Sheet: Sheet1
		H. sapiens	M. musculus	G. gallus	D. rerio	D. melanogaster	C. elegans			% Id.
	Ints1	NP_001073922	NP_081024 90% (94%)	XP_414768 84% (92%)	NP_003198200 74% (85%)	NP_611875 37% (56%)	NP_491739 29% (49%)			100
	Ints2	NP_065799	NP_081697 96% (97%)	NP_001025893 91% (94%)	NP_001018378 78% (87%)	NP_573232 38% (58%)	NP_001256569 19 % (41%)			91-99
	Ints3	NP_075391	NP_663515 99% (99%)	XP_001235108 95%(98%)	NP_001038397 86% (93%)	NP_001036437 39% (59%)	NP_490863 23% (45%)			81-90
	Ints4	NP_291025	NP_081532 97% (97%)	XP_417220 90% (94%)	XP_001923719 77% (86%)	NP_572488 36% (54%)	NP_493396 * 32% (49%)			71-80
	Ints5	NP_085131	NP_789813 95% (97%)	XP_00495052 58% (67%)	XP_002664505 51% (65%)	AAR96207 30% (42%)	NP_507625 * 22% (40%)			61-70
	Ints6	NP_036273	NP_032741 96% (97%)	XP_417071 86% (91%)	NP_1119900 67% (76%)	NP_ 572253 46% (62%)	NP_501492 28% (45%)			51-60
	Ints7	NP_056249	NP_848747 94% (97%)	NP_001006399 92% (91%)	NP_775374 77% (88%)	NP_648352 35% (53%)	NP_496477 28% (46%)			41-50
	Ints8	NP_060334	NP_001153067 96% (98%)	NP_001035318 89% (95%)	NP_001018592 70% (82%)	NP_611162 26% (44%)	NP_001252168 * 21% (40%)			31-40
	Ints9	NP_060720	NP_700463 97% (99%)	NP_001026271 93% (97%)	NP_001070738 80% (89%)	NP_648838 52% (70%)	NP_504953 35% (57%)			21-30
	Ints10	NP_060612	NP_81866 95% (98%)	NP_81866 96% (98%)	NP_997804 67% (82%)	NP_647830 * 27% (47%)	NP_500453 * 23% (39%)			11-20
	Ints11	NP_060341	NP_82296 97% (98%)	NP_001012854 92% (95%)	NP_001018457 84% (92%)	NP_651721 69% (81%)	NP_495706 60% (75)			0 -10
	Ints12	NP_065128	NP_082203 91% (95%)	NP_0420500 75% (82%)	NP_001002161 59% (70%)	NP_651507 * 29% (45%)	NP_505182 * 39%(60%)
	Ints13	NP_060634	NP_620096 92% (94%)	NP_004938067 94% (97%)	NP_956177 80% (89%)	NP_524379 41% (61%)	NP_499881 26% (44%)
	Ints14	NP_001129515	NP_780362 97% (98%)	XP_015147580 94% (97%)	NP_956128 79% (91%)	NP_608579 33% (48%)
