# Supplementary material for: Disruption of the Caenorhabditis elegans Integrator complex triggers a non-conventional transcriptional mechanism beyond snRNA genes
Source: PLoS Genet. 2019 Feb 26;15(2):e1007981. doi: 10.1371/journal.pgen.1007981 (PMC6390993; doi:10.1371/journal.pgen.1007981)
Supplement: S4 Table — (XLS) [file pgen.1007981.s019.xls]

## Sheet: down common Catalytic core.rtf
WBGene00017398,171781,slc-17.6\
WBGene00016463,3565137,C35E7.11\
WBGene00007565,180188,clec-48\
WBGene00011374,259608,T02D1.8\
WBGene00011175,187743,R09E10.5\
WBGene00010835,181498,M03B6.3\
WBGene00008486,177939,ugt-44\
WBGene00015116,173772,B0286.3\
WBGene00001858,177433,hil-7\
WBGene00018215,180433,igcm-1\
WBGene00008542,184107,scav-6\
WBGene00001814,171639,haf-4\
WBGene00001905,179267;179341;188792;191677,his-31\
WBGene00013699,172875,Y106G6D.2\
WBGene00007808,178030,best-7\
WBGene00016631,183431,C44B7.11\
WBGene00017515,184575,F16F9.4\
WBGene00003986,180766,mct-4\
WBGene00018779,186195,F53H8.3\
WBGene00012445,181572,Y16B4A.2\
WBGene00008730,177935,F13B12.2\
WBGene00019154,177358,glf-1\
WBGene00011102,181242,R07E3.1\
WBGene00013716,172919,Y106G6H.1\
WBGene00012436,189435,flh-3\
WBGene00004820,178839,skr-14\
WBGene00016303,173476,fbxc-32\
WBGene00002051,181699,ifa-3\
WBGene00001072,174106,dpy-10\
WBGene00015171,180579,vang-1\
WBGene00001240,178532,elo-2\
WBGene00013543,176645,Y75B8A.6\
WBGene00011509,174293,T05H10.4\
WBGene00016453,172993,vet-2\
WBGene00009041,174347,cut-3\
WBGene00000170,174467,aqp-2\
WBGene00011383,179568,T02E9.5\
WBGene00016577,183396,clec-3\
WBGene00010123,186337,F55G11.2\
WBGene00000039,180780,acn-1\
WBGene00009897,174340,skpo-1\
WBGene00013035,176669,Y49E10.16\
WBGene00012664,180264,Y39B6A.1\
WBGene00002125,180866,inx-3\
WBGene00000395,176085,cdh-3\
WBGene00003956,176086,pcp-1\
WBGene00009818,181281,acbp-3\
WBGene00017423,180410,F13C5.2\
WBGene00001775,175166,gst-27\
WBGene00016457,172989,C35E7.5\
WBGene00019862,180392,nrde-3\
WBGene00007541,3565667,fipr-4\
WBGene00011328,179861,T01D3.3\
WBGene00017071,177632,aagr-1\
WBGene00000396,175590,cdh-4\
WBGene00013962,179356,ZK287.1\
WBGene00001243,177320,elo-5\
WBGene00020125,180973,R173.3\
WBGene00004058,174126,pmp-1\
WBGene00007225,174469,C01G6.3\
WBGene00008760,177980,F13E9.11\
WBGene00020340,178678,T08B1.1\
WBGene00015768,178950,C14C11.4\
WBGene00008789,179929,F14D7.2\
WBGene00011222,177930,R10H10.3\
WBGene00022642,178563,lipl-5\
WBGene00020128,182256,R193.2\
WBGene00009133,184940,bed-3\
WBGene00013037,176671,Y49E10.18\
WBGene00007695,259729,C23H4.7\
WBGene00007605,182635,asp-10\
WBGene00008779,172750,F14B4.1\
WBGene00022517,171671,ZC123.1\
WBGene00015141,180404,ugt-46\
WBGene00000539,179559,cln-3.1\
WBGene00016052,178737,dod-3\
WBGene00001795,178031,gtl-1\
WBGene00015122,181914,B0302.5\
WBGene00015340,178884,C02E7.7\
WBGene00010266,174934,dct-18\
WBGene00010070,174996,nep-17\
WBGene00002259,191701,lbp-7\
WBGene00019805,178991,R01B10.3\
WBGene00017691,180928,ilys-5\
WBGene00017018,179191,D1014.5\
WBGene00007560,174637,C14A4.9\
WBGene00009397,174929,clec-66\
WBGene00003097,173944,lys-8\
WBGene00003877,180919,pept-1\
WBGene00004230,191750,ptr-16\
WBGene00006741,180458,unc-1\
WBGene00010925,187483,M153.2\
WBGene00020836,173443,lgc-34\
WBGene00010041,174369,F54C9.3\
WBGene00000853,176520,cut-6\
WBGene00006902,173191,vet-6\
WBGene00044260,3565150,Y87G2A.19\
WBGene00016979,175894,C56G2.4\
WBGene00000301,177815,cav-1\
WBGene00003645,178570,nhr-55\
WBGene00015609,173548,math-4\
WBGene00012253,180299,clec-50\
WBGene00010000,180353,F53F8.3\
WBGene00001891,186325;191673,his-17\
WBGene00018438,173539,btb-6\
WBGene00001876,180074;186325,his-2\
WBGene00003571,182354,ncx-6\
WBGene00023489,259512,F42A10.9\
WBGene00010745,187266,dod-17\
WBGene00001581,179022,gfi-1\
WBGene00006431,180657,tag-52\
WBGene00006947,174223,wrt-1\
WBGene00011838,188590,T19C4.1\
WBGene00021153,189354,Y4C6A.3\
WBGene00011893,179478,T21C9.6\
WBGene00010659,178243,K08D8.5\
WBGene00006651,NA,tts-2\
WBGene00017427,180849,acp-5\
WBGene00020954,178731,W02G9.4\
WBGene00018951,176037,F56C9.7\
WBGene00010568,172592,K04G2.10\
WBGene00008167,176353,acox-5\
WBGene00003111,171727,mab-20\
WBGene00012747,189809,Y40H7A.10\
WBGene00001892,179267;179341;188792,his-18\
WBGene00015956,180653,C18B2.5\
WBGene00012201,174746,W02B12.1\
WBGene00000218,179211,asp-5\
WBGene00008596,184217,clec-54\
WBGene00006584,181329,tni-1\
WBGene00007455,178330,ugt-22\
WBGene00009651,NA,F43D2.2\
WBGene00000216,180947,asp-3\
WBGene00007174,181681,mboa-1\
WBGene00021325,180796,Y34B4A.9\
WBGene00006826,180827,unc-97\
WBGene00016134,180803,C26B9.5\
WBGene00017648,184746,ddo-3\
WBGene00007112,178041,B0035.13\
WBGene00012013,188885,ugt-54\
WBGene00013238,176626,trap-4\
WBGene00000040,181324,aco-1\
WBGene00004815,178494,skr-9\
WBGene00017134,184042,EEED8.3\
WBGene00004827,181447,skr-21\
WBGene00011763,181181,T14B1.1\
WBGene00005001,185207,spp-16\
WBGene00015339,178885,C02E7.6\
WBGene00019105,NA,asp-8\
WBGene00004893,180445,sms-2\
WBGene00002891,175895,let-767\
WBGene00019986,181087,R09F10.1\
WBGene00000215,179302,asp-2\
WBGene00010750,178249,K10D11.6\
WBGene00003773,191734,nlt-1\
WBGene00020242,178811,phat-5\
WBGene00001881,191669,his-7\
WBGene00021160,177314,gba-4\
WBGene00008496,175050,F01D5.6\
WBGene00001882,191670,his-8\
WBGene00006541,181639,tbh-1\
WBGene00007536,179422,daf-36\
WBGene00001761,188915,gst-13\
WBGene00020847,180650,cgr-1\
WBGene00014253,174521,ZK1320.3\
WBGene00007964,175495,cyp-25A2\
WBGene00016048,178736,C24B9.3\
WBGene00004988,180993,spp-3\
WBGene00010277,177798,F58G6.7\
WBGene00007833,180094,oac-6\
WBGene00012346,180099,W08G11.1\
WBGene00008567,173164,F08A8.4\
WBGene00018036,185268,F35C8.5\
WBGene00019520,179014,K08B12.1\
WBGene00016700,177558,C46A5.4\
WBGene00009259,181340,hpo-34\
WBGene00004993,177652,spp-8\
WBGene00018041,174229,F35D2.3\
WBGene00000695,177771,col-121\
WBGene00022396,179174,Y97E10AR.1\
WBGene00000136,180728,amt-4\
WBGene00000738,180710,col-165\
WBGene00019373,179047,K04A8.1\
WBGene00004987,259714,spp-2\
WBGene00000037,175076,ace-3\
WBGene00017881,179247,asp-13\
WBGene00018342,175874,F42A10.6\
WBGene00011979,188838,T24B8.5\
WBGene00007685,182790,C18E9.5\
WBGene00020382,172301,T09B4.8\
WBGene00007170,175632,B0393.5\
WBGene00019682,176136,K12H4.7\
WBGene00010658,187144,K08D8.4\
WBGene00016027,177007,C23H5.8\
WBGene00019495,173457,sdz-24\
WBGene00009902,174339,drd-1\
WBGene00004155,174366,pqn-73\
WBGene00010597,259638,K06A4.7\
WBGene00019097,178783,F59B1.2\
WBGene00007425,179407,C08B6.4\
WBGene00017193,184123,F07C3.2\
WBGene00001156,173300,ech-7\
WBGene00001754,173841,gst-6\
WBGene00001885,NA,his-11\
WBGene00016705,180736,C46C11.2\
WBGene00009396,174928,clec-65\
WBGene00008655,184306,lips-3\
WBGene00017538,179001,ceh-49\
WBGene00020166,3565206,T02G5.7\
WBGene00008425,176468,D2045.8\
WBGene00001824,180848,hbl-1\
WBGene00005018,179693,sqt-3\
WBGene00019617,180915,K10C2.1\
WBGene00021796,190187,Y52E8A.3\
WBGene00004989,188266,spp-4\
WBGene00021852,175369,Y54F10AM.8\
WBGene00011800,188554,T16G1.6\
WBGene00010083,178381,F55B11.1\
WBGene00010904,175591,ugt-62\
WBGene00020788,181144,nep-22\
WBGene00001244,177321,elo-6\
WBGene00008042,176311,C40H1.7\
WBGene00011439,188064,T04F3.4\
WBGene00022586,172336,ZC308.4\
WBGene00013906,179753,ugt-5\
WBGene00004267,173971,rab-3\
WBGene00000988,180486,dhs-25\
WBGene00010256,179369,hrg-3\
WBGene00013847,176298,cls-3\
WBGene00003730,174242,nhx-2\
WBGene00044508,3896760,nsy-7\
WBGene00001578,178633,ges-1\
WBGene00008692,181429,scav-4\
WBGene00017149,184049,EGAP4.1\
WBGene00001570,176364,gei-13\
WBGene00004020,173896,pho-1\
WBGene00016217,175179,C29F9.2\
WBGene00012968,176533,Y48A6B.7\
WBGene00008492,175049,F01D5.1\
WBGene00015949,181063,C18A11.3\
WBGene00007233,182083,C01G10.6\
WBGene00009261,172776,F30A10.2\
WBGene00010238,179513,F58B4.5\
WBGene00219313,13181457,C17E4.20\
WBGene00010149,177772,F56D5.5\
WBGene00020516,188512,T15B7.1\
WBGene00006636,192063,tsp-10\
WBGene00010128,186340,F55G11.8\
WBGene00019225,180945,bgal-2\
WBGene00018743,180578,F53B3.5\
WBGene00000799,176316,crn-6\
WBGene00008341,179835,ttr-44\
WBGene00018718,186134,F52H2.6\
WBGene00000212,181323,asm-2\
WBGene00012782,177911,Y43C5A.2\
WBGene00008936,179747,papl-1\
WBGene00001877,180073,his-3\
WBGene00007460,178327,C08F11.13\
WBGene00016805,173396,C50D2.1\
WBGene00002057,187585,ifd-1\
WBGene00019017,3564957,F57F4.4\
WBGene00021415,177019,nsy-4\
WBGene00011182,177952,R09H10.5\
WBGene00022024,180777,Y64H9A.2\
WBGene00019619,180917,asp-14\
WBGene00012531,179463,Y32F6B.1\
WBGene00007650,181205,ugt-23\
WBGene00008536,178373,F02H6.3\
WBGene00001912,179267;179341;188792;191680,his-38\
WBGene00003959,180301,pcp-4\
WBGene00020976,189146,oac-51\
WBGene00012251,180298,clec-49\
WBGene00021468,171787,epg-2\
WBGene00011181,187757,R09H10.3\
WBGene00015756,178576,C14C6.2\
WBGene00007331,174547,pho-11\
WBGene00010134,172702,F55H12.3\
WBGene00011508,174292,T05H10.3\
WBGene00017322,176167,clec-160\
WBGene00015981,178868,elt-7\
WBGene00005003,185015,spp-18\
WBGene00007600,173098,C15C6.1\
WBGene00000289,174473,cam-1\
WBGene00009008,177680,F21D5.3\
WBGene00004814,178495,skr-8\
WBGene00001774,190223,gst-26\
WBGene00015803,180885,C15H9.9\
WBGene00009237,179490,F28H7.3\
WBGene00019547,180621,K09C4.1\
WBGene00020280,178674,T06A1.5\
WBGene00011018,178372,R05A10.1\
WBGene00008123,178339,ent-4\
WBGene00021503,175938,ctsa-2\
WBGene00002117,191692,ins-34\
WBGene00009895,178251,scl-2\
WBGene00012834,180290,Y43F8C.13\
WBGene00002257,191700,lbp-5\
WBGene00016329,172161,osr-1\
WBGene00014057,174607,ZK673.1\
WBGene00018547,185915,clec-78\
WBGene00016335,173574,gba-1\
WBGene00018489,179042,F46E10.2\
WBGene00009347,179815,F32H5.1\
WBGene00013508,173262,Y71A12B.11\
WBGene00014666,174742,C05D12.3\
WBGene00044696,4363098,F52E1.14\
WBGene00019779,181079,M60.2\
WBGene00000219,179209,asp-6\
WBGene00000478,178768,cfz-2\
WBGene00003828,181174,nuc-1\
WBGene00015050,181854,clec-51\
WBGene00010769,173120,asah-1\
WBGene00002135,171943,inx-13\
WBGene00021879,177065,clec-83\
WBGene00008776,184442,F13H10.5\
WBGene00001949,172458,hlh-2\
WBGene00011190,187765,swt-6\
WBGene00014164,174570,lact-2\
WBGene00008495,184058,F01D5.5\
WBGene00001186,176992,egl-18\
WBGene00020194,188029,T03G6.1\
WBGene00001076,175696,dpy-17\
WBGene00000178,174537,aqp-10\
WBGene00020662,178615,T21H3.1\
WBGene00020393,178665,T10B5.7\
WBGene00003738,179770,nid-1\
WBGene00006404,175011,tag-10\
WBGene00001075,172410,dpy-14\
WBGene00009773,185840,lipl-2\
WBGene00002124,181318,inx-2\
WBGene00014138,178238,clec-186\
WBGene00018304,3565243,agr-1\
WBGene00021635,189992,Y47G6A.5\
WBGene00011221,187782,R10E12.2\
WBGene00017716,180868,F22F4.1\
WBGene00020626,171977,T20F5.4\
WBGene00007904,181517,C33G3.4\
WBGene00008793,184466,F14D7.6\
WBGene00009899,174341,efl-3\
WBGene00010050,174772,F54D5.4\
WBGene00019605,174057,ctsa-1\
WBGene00006915,174743,vha-6\
WBGene00001099,176852,dsc-4\
WBGene00009730,176764,myo-6\
WBGene00003093,178086,lys-4\
WBGene00007811,181463,C29F7.2\
WBGene00009292,180373,F31D4.5\
WBGene00000650,173989,col-74\
WBGene00000503,180628,cht-1\
WBGene00011166,187738,chil-22\
WBGene00016534,181050,C39D10.7\
WBGene00004771,172162,sem-2\
WBGene00002273,179034,lec-10\
WBGene00018885,186315,drd-5\
WBGene00004813,178840,skr-7\
WBGene00011956,175612,T23F11.4\
WBGene00011803,176416,T16G12.1\
WBGene00002039,180539,hum-6\
WBGene00018037,180809,chtl-1\
WBGene00017364,184314,clec-7\
WBGene00003474,179899,mtl-2\
WBGene00004878,177044,smf-3\
WBGene00002272,181786,lec-9\
WBGene00044488,3896802,Y54G2A.45\
WBGene00020837,173442,slc-36.2\
WBGene00007422,179406,ugt-17\
WBGene00011856,177760,T20D3.2\
WBGene00003957,177741,pcp-2\
WBGene00013852,259478,hhat-1\
WBGene00003091,179429,lys-2\
WBGene00018735,180524,F53B1.2\
WBGene00011486,180135,T05E12.3\
WBGene00011880,181284,T21B6.3\
WBGene00010442,178283,bus-12\
WBGene00015469,175777,C05D2.8\
WBGene00012540,178359,Y37A1B.7\
WBGene00010317,177775,idh-1\
WBGene00016204,183000,gsto-1\
WBGene00021768,171761,Y51F10.7\
WBGene00001819,172288,haf-9\
WBGene00012018,259727,T25C12.3\
WBGene00007867,178244,C32H11.4\
WBGene00000172,179366,aqp-4\
WBGene00020182,178744,ugt-53\
WBGene00015389,180812,scav-1\
WBGene00006388,192053,taf-7.1\
WBGene00011642,181188,T09B9.1\
WBGene00009304,173355,eva-1\
WBGene00020256,178931,T05C3.6\
WBGene00008595,179953,clec-56\
WBGene00002139,172006,inx-17\
WBGene00022200,180582,fard-1\
WBGene00001878,180072,his-4\
WBGene00006948,180597,wrt-2\
WBGene00009862,186009,fbxb-67\
WBGene00013875,179916,ZC376.3\
WBGene00006886,181768,vap-1\

## Sheet: down specific ints-1
WBGene00007000,175398,tufm-1\
WBGene00017889,172114,F28B3.10\
WBGene00010345,181256,F59F5.7\
WBGene00016596,177492,C42D4.3\
WBGene00016463,3565137,C35E7.11\
WBGene00004830,180203,slo-1\
WBGene00001885,NA,his-11\
WBGene00015293,180660,C01C4.3\
WBGene00002048,175807,ida-1\
WBGene00020012,180654,R11G1.6\
WBGene00011443,188066,cutl-11\
WBGene00012796,176737,Y43F4A.1\
WBGene00010191,186437,dmsr-1\
WBGene00006825,180413,unc-96\
WBGene00020148,173402,T01D1.3\
WBGene00003548,190803,nas-30\
WBGene00021388,259398,Y37F4.7\
WBGene00018468,177539,tag-80\
WBGene00011883,174422,mrpl-50\
WBGene00015824,180682,C16B8.4\
WBGene00020590,188617,T19H12.6\
WBGene00003772,178167,nlr-1\
WBGene00001858,177433,hil-7\
WBGene00022743,173775,mlt-7\
WBGene00002062,180464,ife-4\
WBGene00001905,179267;179341;188792;191677,his-31\
WBGene00002248,172952,lam-3\
WBGene00022033,171644,Y65B4BL.1\
WBGene00022727,177463,prkl-1\
WBGene00022045,176873,mrpl-55\
WBGene00000069,191607,acy-2\
WBGene00011283,179768,R90.1\
WBGene00017447,180965,F14B8.5\
WBGene00001824,180848,hbl-1\
WBGene00003024,176068,lin-39\
WBGene00010783,259526,mrpl-36\
WBGene00018639,180856,tbc-16\
WBGene00020702,188757,T22F7.3\
WBGene00007653,181209,cysl-1\
WBGene00015857,179207,C16D9.1\
WBGene00020592,178880,ugt-12\
WBGene00000735,179825,col-162\
WBGene00010834,181497,mct-3\
WBGene00014013,176388,ZK632.4\
WBGene00000625,171873,col-48\
WBGene00016996,180484,D1005.2\
WBGene00010464,186845,K01D12.5\
WBGene00018073,177627,F35H10.10\
WBGene00016659,180877,C45B2.2\
WBGene00001719,179152,grl-10\
WBGene00006792,181224,unc-58\
WBGene00043060,259331,R144.12\
WBGene00003517,181585,nac-1\
WBGene00016093,179281,srsx-34\
WBGene00012094,176772,T27E9.2\
WBGene00005655,187292,srr-4\
WBGene00004335,183539,ref-2\
WBGene00017567,259628,F18E3.11\
WBGene00007799,179503,nrx-1\
WBGene00019279,3565272,K01A2.4\
WBGene00003547,186488,nas-29\
WBGene00044303,3564879,hst-3.2\
WBGene00012252,189193,W04E12.7\
WBGene00018269,173820,acs-11\
WBGene00000414,176190,cec-1\
WBGene00012443,181623,Y15E3A.4\
WBGene00009949,186137,F53A2.1\
WBGene00012035,259454,T26C5.5\
WBGene00015545,181720,C06G1.1\
WBGene00021950,176896,cutl-26\
WBGene00003178,177596,mec-17\
WBGene00017483,184533,lgc-22\
WBGene00020947,189124,W02F12.2\
WBGene00019537,176979,K08D12.3\
WBGene00044962,NA,F28D1.13\
WBGene00016454,172992,C35E7.2\
WBGene00003933,181714,pat-9\
WBGene00000833,176437,cts-1\
WBGene00013805,178484,bca-2\
WBGene00013965,191282,ZK287.4\
WBGene00020766,188848,T24C12.4\
WBGene00014308,NA,F07H5.4\
WBGene00022782,191367,ZK622.4\
WBGene00020069,177450,R13H7.2\
WBGene00003625,177601,nhr-31\
WBGene00017126,174182,E04F6.6\
WBGene00018730,186146,F53A9.7\
WBGene00044291,3565079,C25F9.10\
WBGene00008967,184715,F20B10.3\
WBGene00004364,179427,ric-4\
WBGene00017121,177243,cyc-2.1\
WBGene00000934,176304,dat-1\
WBGene00023069,NA,rncs-1\
WBGene00023422,3565999,mrpl-21\
WBGene00011391,180368,mrps-12\
WBGene00007041,174730,tag-180\
WBGene00015053,181856,B0222.1\
WBGene00022004,190424,npr-22\
WBGene00006748,177494,unc-8\
WBGene00008582,184204,F08G5.3\
WBGene00009729,185801,F45E10.2\
WBGene00002243,177078,lad-2\
WBGene00219313,13181457,C17E4.20\
WBGene00008628,184253,ttr-21\
WBGene00020330,180905,T07H6.1\
WBGene00006881,181197,vab-15\
WBGene00016535,181046,C39D10.8\
WBGene00077697,6418750,F58E6.13\
WBGene00012322,174454,W07A12.4\
WBGene00014077,178102,ZK792.4\
WBGene00019840,187531,R02F11.2\
WBGene00044901,4926893,Y41G9A.10\
WBGene00011510,3565996,pdha-1\
WBGene00004451,175460,rpl-37\
WBGene00022170,3565081,Y71H2AM.5\
WBGene00010742,179548,K10D6.2\
WBGene00019311,173488,K02E7.6\
WBGene00000463,175581,ceh-43\
WBGene00017571,181111,jmjd-3.1\
WBGene00014030,176261,glb-1\
WBGene00006424,180853,ctbp-1\
WBGene00022271,190666,cpx-1\
WBGene00003739,180661,nlp-1\
WBGene00016108,182919,C25G6.3\
WBGene00022242,177401,sfrp-1\
WBGene00006978,192086,zig-1\
WBGene00010944,174497,M176.5\
WBGene00020125,180973,R173.3\
WBGene00013693,173326,Y105E8B.9\
WBGene00007687,174432,C18E9.7\
WBGene00008997,184752,lgc-31\
WBGene00004231,173150,ptr-17\
WBGene00001730,177967,grl-21\
WBGene00007942,181311,idh-2\
WBGene00013135,173079,rga-2\
WBGene00021415,177019,nsy-4\
WBGene00010326,172933,F59C6.5\
WBGene00007903,181516,lgc-21\
WBGene00003516,172021,nab-1\
WBGene00013959,191278,ZK265.7\
WBGene00020937,259380,W02D3.12\
WBGene00013960,3565740,cutl-8\
WBGene00010330,181657,F59D12.2\
WBGene00008226,179842,C50B8.4\
WBGene00007599,172496,C15A11.7\
WBGene00017028,175761,dex-1\
WBGene00000401,186608,cdh-9\
WBGene00003681,181621,nhr-91\
WBGene00007044,174248,cpna-5\
WBGene00006306,184108,sue-1\
WBGene00018738,180526,swip-10\
WBGene00008414,172513,D2030.4\
WBGene00021529,189838,Y41G9A.5\
WBGene00000692,177699,col-118\
WBGene00020501,174108,T14B4.5\
WBGene00018787,171678,cutl-20\
WBGene00003620,174202,nhr-21\
WBGene00017201,179146,grsp-4\
WBGene00010111,172558,F55D12.2\
WBGene00004998,184191,spp-13\
WBGene00220087,NA,T23D8.13\
WBGene00017814,181025,F26A10.2\
WBGene00011794,179925,nep-21\
WBGene00017557,173685,nep-11\
WBGene00007507,177767,C10C5.3\
WBGene00001479,179845,fmo-4\
WBGene00019800,187502,mtss-1\
WBGene00021876,177058,Y54G2A.11\
WBGene00020279,188156,glb-25\
WBGene00020045,187853,glb-23\
WBGene00012948,173062,dhhc-2\
WBGene00010987,175150,R03C1.1\
WBGene00000095,172889,aha-1\
WBGene00007592,181234,C14H10.2\
WBGene00013082,190137,grdn-1\
WBGene00000718,179297,col-145\
WBGene00004123,181630,pqn-36\
WBGene00001945,181057,his-71\
WBGene00009092,179691,tomm-20\
WBGene00007951,183225,dmsr-8\
WBGene00044698,4363114,K09F5.6\
WBGene00010905,175592,mrps-34\
WBGene00008806,181252,mboa-7\
WBGene00001984,180851,hog-1\
WBGene00044728,NA,Y53F4B.45\
WBGene00022504,180439,mam-1\
WBGene00022398,179175,Y97E10AR.3\
WBGene00006508,172215,tag-163\
WBGene00017437,184437,nmgp-1\
WBGene00006668,192077,twk-13\
WBGene00016734,172132,C46H11.10\
WBGene00003849,179098,odr-2\
WBGene00185014,13189316,F17C8.9\
WBGene00015647,175222,C09F5.1\
WBGene00019963,178795,R08E5.3\
WBGene00010759,175107,cysl-2\
WBGene00002084,177936,ins-1\
WBGene00004719,181471,sad-1\
WBGene00012610,189674,Y38F1A.8\
WBGene00021528,189837,gbb-1\
WBGene00020595,181162,T20B5.2\
WBGene00016706,180735,C46C11.3\
WBGene00012244,179711,mrps-11\
WBGene00012166,172438,nuo-6\
WBGene00018268,173821,F41C3.2\
WBGene00018018,173871,F33G12.6\
WBGene00019426,174065,cutl-16\
WBGene00015413,177108,pdhb-1\
WBGene00011326,179859,T01D3.1\
WBGene00020360,3565234,math-41\
WBGene00006543,175698,tbx-2\
WBGene00044079,181360,tag-241\
WBGene00018854,180454,nlf-1\
WBGene00017980,171828,F32B5.7\
WBGene00006750,180990,unc-10\
WBGene00006505,189370,lagr-1\
WBGene00003634,179276,nhr-44\
WBGene00017900,177223,F28E10.1\
WBGene00015328,177284,C02B10.3\
WBGene00011382,179571,dop-5\
WBGene00022615,180776,ZC449.5\
WBGene00001710,182850,grl-1\
WBGene00012777,189839,lact-8\
WBGene00002991,181400,lin-2\
WBGene00008886,172879,F16C3.2\
WBGene00019751,177375,M03D4.4\
WBGene00000478,178768,cfz-2\
WBGene00013683,173316,zoo-1\
WBGene00007015,175682,mdt-11\
WBGene00010830,174597,M02G9.1\
WBGene00006852,177719,unc-129\
WBGene00008176,3565754,C48B4.13\
WBGene00000755,187723,col-182\
WBGene00018031,185255,F35B3.4\
WBGene00001135,176291,eat-4\
WBGene00011531,172729,rsbp-1\
WBGene00001145,172823,eat-16\
WBGene00007384,177972,swt-3\
WBGene00007925,175452,C34C12.6\
WBGene00000683,176988,col-109\
WBGene00017305,184261,nspb-12\
WBGene00004048,175101,plx-2\
WBGene00001713,3564844,grl-4\
WBGene00014125,259652,ZK863.8\
WBGene00017348,184301,F10E7.6\
WBGene00006467,3565703,magu-2\
WBGene00006651,NA,tts-2\
WBGene00007916,183196,C34C6.3\
WBGene00004345,181414,rgs-2\
WBGene00017350,174167,F10E7.9\
WBGene00003232,191707,mgl-1\
WBGene00007684,174428,C18E9.4\
WBGene00020571,180415,lpr-7\
WBGene00008449,181387,E01G6.1\
WBGene00022675,191240,gbb-2\
WBGene00022788,179308,slc-17.7\
WBGene00008450,181386,E01G6.2\
WBGene00010258,259640,F58E6.11\
WBGene00001188,177821,egl-20\
WBGene00016355,183166,lact-5\
WBGene00019868,180551,R04B3.3\
WBGene00019612,180600,gpcp-1\
WBGene00009899,174341,efl-3\
WBGene00012199,189108,mltn-3\
WBGene00006633,192062,tsp-7\
WBGene00021894,177061,Y54G2A.32\
WBGene00010175,186425,F56H11.2\
WBGene00022649,174008,ZK84.1\
WBGene00000476,188793,cfi-1\
WBGene00010473,24104699,hrg-2\
WBGene00001631,175558,gly-6\
WBGene00019280,173418,K01A2.5\
WBGene00020149,173403,T01D1.4\
WBGene00007517,182513,gpx-3\
WBGene00009218,178190,acs-20\
WBGene00000835,176102,cuc-1\
WBGene00009292,180373,F31D4.5\
WBGene00016630,174128,acer-1\
WBGene00007409,182361,C07B5.4\
WBGene00006444,174739,shn-1\
WBGene00019232,186766,ugt-13\
WBGene00002178,177460,jnk-1\
WBGene00011831,179551,T19B10.2\
WBGene00007141,179355,pitr-4\
WBGene00000526,181000,clc-5\
WBGene00003165,188259,mec-1\
WBGene00006652,180313,ttx-1\
WBGene00011768,174415,oac-46\
WBGene00011437,179609,T04F3.2\
WBGene00010909,175593,cisd-3.1\
WBGene00001116,181515,dyc-1\
WBGene00014159,174540,arrd-4\
WBGene00013804,191004,Y116A8C.27\
WBGene00012124,176566,T28D6.4\
WBGene00018615,185993,F48G7.4\
WBGene00002266,174557,lec-3\
WBGene00175027,13213356,W02F12.8\
WBGene00012635,178317,Y38H8A.1\
WBGene00013866,181215,cbs-1\
WBGene00004764,181539,sel-7\
WBGene00017789,184927,F25E5.8\
WBGene00002163,180978,ist-1\
WBGene00012136,172501,T28F4.1\
WBGene00000302,179838,cav-2\
WBGene00000958,180452,dgk-1\
WBGene00004827,181447,skr-21\
WBGene00002181,173282,kal-1\
WBGene00004122,173800,pqn-35\
WBGene00011112,175568,R07E5.4\
WBGene00006811,3565180,unc-79\
WBGene00016044,179301,C24B5.1\
WBGene00018749,186160,F53C3.5\
WBGene00009260,172774,calm-1\
WBGene00007509,177769,C10C5.5\
WBGene00003515,179676,myo-3\
WBGene00008803,174345,lips-10\
WBGene00009850,185990,F48F7.5\
WBGene00006068,190619,sto-6\
WBGene00000082,181412,adt-1\
WBGene00000220,174399,atf-2\
WBGene00008076,259591,lgc-43\
WBGene00011590,179766,bus-19\
WBGene00016504,259632,C37C3.12\
WBGene00016423,180886,tag-275\
WBGene00045138,NA,F25H2.14\
WBGene00010838,176456,M03C11.1\
WBGene00007321,182246,C05B5.4\
WBGene00000858,177870,cwn-2\
WBGene00017463,180829,F14D12.1\
WBGene00008314,172579,C54G4.4\
WBGene00015865,182693,C16E9.1\
WBGene00012939,189978,Y47D3B.1\
WBGene00007836,175012,C31C9.2\
WBGene00015536,182330,glb-2\
WBGene00001608,187649,R07B1.8\
WBGene00013542,190700,lron-12\
WBGene00002261,181292,ldb-1\
WBGene00015336,176203,C02D5.2\
WBGene00015752,176147,C14B9.2\
WBGene00015286,173379,best-3\
WBGene00004257,181288,pxn-2\
WBGene00004921,174120,snt-1\
WBGene00015356,180658,tag-278\
WBGene00003850,179806,odr-3\
WBGene00000687,177487,col-113\
WBGene00008233,179332,C50F4.8\
WBGene00016728,172131,C46H11.2\
WBGene00000501,178274,cho-1\
WBGene00044068,180985,syd-9\
WBGene00022173,190607,set-27\
WBGene00009331,179511,F32D8.7\
WBGene00000942,177482,deb-1\
WBGene00010403,186752,otpl-8\
WBGene00019759,180768,M03F4.6\
WBGene00001432,172963,fkb-7\
WBGene00006388,192053,taf-7.1\
WBGene00007177,181961,oac-1\
WBGene00015185,173415,mrpl-41\
WBGene00012778,189840,Y42A5A.3\
WBGene00021309,178662,Y32G9B.1\
WBGene00010893,174640,cutl-9\
WBGene00016033,181141,C24A3.2\
WBGene00018041,174229,F35D2.3\
WBGene00010052,174768,F54D5.7\
WBGene00012289,173210,W05H12.1\
WBGene00002216,191697,klp-3\
WBGene00000245,180890,bca-1\
WBGene00018472,177541,nep-16\
WBGene00019489,24104726,K07E1.1\
WBGene00000491,179433,che-12\
WBGene00011224,187789,R10H10.6\
WBGene00009453,172690,F36A2.3\
WBGene00007947,179465,C35A5.3\
WBGene00044724,4363121,R02E4.3\
WBGene00045391,NA,F52D4.1\
WBGene00011185,179888,R10D12.1\
WBGene00004155,174366,pqn-73\
WBGene00000603,177559,col-14\
WBGene00014094,178128,ZK829.3\
WBGene00020421,180906,T10E10.4\
WBGene00012794,177993,Y43E12A.2\
WBGene00015402,182179,C03G6.17\
WBGene00003554,180407,nas-38\
WBGene00016456,172990,C35E7.4\
WBGene00008438,3565199,DH11.5\

## Sheet: down specific ints-2
WBGene00003786,179095,npa-1\
WBGene00017398,171781,slc-17.6\
WBGene00017501,178711,pud-3\
WBGene00007565,180188,clec-48\
WBGene00044811,4363044,F12E12.11\
WBGene00008486,177939,ugt-44\
WBGene00000789,179818,cpz-2\
WBGene00008542,184107,scav-6\
WBGene00020166,3565206,T02G5.7\
WBGene00003090,179428,lys-1\
WBGene00004890,183905,smp-2\
WBGene00011006,187570,ugt-47\
WBGene00004989,188266,spp-4\
WBGene00022610,177123,ZC416.6\
WBGene00010904,175591,ugt-62\
WBGene00011439,188064,T04F3.4\
WBGene00008730,177935,F13B12.2\
WBGene00013906,179753,ugt-5\
WBGene00009048,180079,cth-1\
WBGene00020688,177459,T22D1.11\
WBGene00001578,178633,ges-1\
WBGene00016217,175179,C29F9.2\
WBGene00012968,176533,Y48A6B.7\
WBGene00015679,178984,C10F3.7\
WBGene00010238,179513,F58B4.5\
WBGene00023485,3564895,ttr-49\
WBGene00022490,175283,Y119D3B.13\
WBGene00001775,175166,gst-27\
WBGene00011262,179621,pho-8\
WBGene00019225,180945,bgal-2\
WBGene00000799,176316,crn-6\
WBGene00008341,179835,ttr-44\
WBGene00017071,177632,aagr-1\
WBGene00001243,177320,elo-5\
WBGene00000212,181323,asm-2\
WBGene00012782,177911,Y43C5A.2\
WBGene00008936,179747,papl-1\
WBGene00007460,178327,C08F11.13\
WBGene00007153,179797,clec-41\
WBGene00007650,181205,ugt-23\
WBGene00022642,178563,lipl-5\
WBGene00013037,176671,Y49E10.18\
WBGene00009883,177758,F49C12.14\
WBGene00012251,180298,clec-49\
WBGene00021321,180797,Y34B4A.5\
WBGene00007857,172725,C31H5.6\
WBGene00011181,187757,R09H10.3\
WBGene00016052,178737,dod-3\
WBGene00015122,181914,B0302.5\
WBGene00015756,178576,C14C6.2\
WBGene00007331,174547,pho-11\
WBGene00015783,180921,C15B12.1\
WBGene00019805,178991,R01B10.3\
WBGene00019803,181016,PDB1.1\
WBGene00017322,176167,clec-160\
WBGene00004990,180994,spp-5\
WBGene00018241,185554,F40G9.5\
WBGene00017691,180928,ilys-5\
WBGene00009008,177680,F21D5.3\
WBGene00008669,179330,acs-14\
WBGene00009830,179565,cutl-18\
WBGene00004986,176452,spp-1\
WBGene00015803,180885,C15H9.9\
WBGene00009237,179490,F28H7.3\
WBGene00019547,180621,K09C4.1\
WBGene00010041,174369,F54C9.3\
WBGene00014252,174520,ZK1320.2\
WBGene00020280,178674,T06A1.5\
WBGene00009488,185375,oac-20\
WBGene00016756,183593,C49A9.2\
WBGene00012834,180290,Y43F8C.13\
WBGene00002258,172390,lbp-6\
WBGene00002257,191700,lbp-5\
WBGene00007963,183247,cyp-25A1\
WBGene00016335,173574,gba-1\
WBGene00011660,NA,T09E11.11\
WBGene00008194,178513,C49C3.4\
WBGene00044696,4363098,F52E1.14\
WBGene00009796,185875,F46G10.1\
WBGene00000219,179209,asp-6\
WBGene00015400,182177,cyp-35A2\
WBGene00012253,180299,clec-50\
WBGene00000967,172603,dhs-3\
WBGene00021879,177065,clec-83\
WBGene00011190,187765,swt-6\
WBGene00014164,174570,lact-2\
WBGene00000620,179187,col-43\
WBGene00021726,173680,bath-10\
WBGene00020662,178615,T21H3.1\
WBGene00020393,178665,T10B5.7\
WBGene00003738,179770,nid-1\
WBGene00020954,178731,W02G9.4\
WBGene00018951,176037,F56C9.7\
WBGene00006404,175011,tag-10\
WBGene00017498,178712,pud-4\
WBGene00008167,176353,acox-5\
WBGene00012747,189809,Y40H7A.10\
WBGene00008596,184217,clec-54\
WBGene00019164,186700,H06H21.8\
WBGene00007455,178330,ugt-22\
WBGene00011487,180136,T05E12.6\
WBGene00003093,178086,lys-4\
WBGene00000781,179637,cpr-1\
WBGene00018885,186315,drd-5\
WBGene00007228,174472,acs-7\
WBGene00003474,179899,mtl-2\
WBGene00012280,179602,W05E10.1\
WBGene00002272,181786,lec-9\
WBGene00005001,185207,spp-16\
WBGene00077757,7040175,E02H4.7\
WBGene00007422,179406,ugt-17\
WBGene00011856,177760,T20D3.2\
WBGene00044607,3896721,K02A11.4\
WBGene00003091,179429,lys-2\
WBGene00019986,181087,R09F10.1\
WBGene00003773,191734,nlt-1\
WBGene00015469,175777,C05D2.8\
WBGene00007536,179422,daf-36\
WBGene00007743,259317,C26C6.9\
WBGene00010204,179645,F57F5.1\
WBGene00007964,175495,cyp-25A2\
WBGene00016048,178736,C24B9.3\
WBGene00020182,178744,ugt-53\
WBGene00008567,173164,F08A8.4\
WBGene00018036,185268,F35C8.5\
WBGene00007807,180036,C29F3.7\
WBGene00009259,181340,hpo-34\
WBGene00009090,259352,fipr-3\
WBGene00017881,179247,asp-13\
WBGene00007685,182790,C18E9.5\
WBGene00011979,188838,T24B8.5\
WBGene00008595,179953,clec-56\
WBGene00009192,185021,F27E5.1\
WBGene00016027,177007,C23H5.8\
WBGene00009902,174339,drd-1\
WBGene00010597,259638,K06A4.7\
WBGene00019097,178783,F59B1.2\
WBGene00012615,180345,dct-16\
WBGene00013875,179916,ZC376.3\

## Sheet: down specific ints-4
WBGene00000831,175085,ctl-2\
WBGene00000991,180950,dhs-28\
WBGene00016918,177010,test-1\
WBGene00009393,174926,clec-62\
WBGene00007417,182371,ceh-58\
WBGene00017703,184831,F22E5.1\
WBGene00015608,173547,math-3\
WBGene00017310,179108,F09G2.1\
WBGene00003577,175582,ndg-4\
WBGene00011275,187885,psf-1\
WBGene00004999,181032,spp-14\
WBGene00020307,173469,T07D3.4\
WBGene00001941,179267;179341;188792,his-67\
WBGene00015044,181851,cyp-34A9\
WBGene00004179,182072,prg-2\
WBGene00017905,259515,F28F5.6\
WBGene00077770,7040162,M04D5.3\
WBGene00019869,181129,R04E5.2\
WBGene00009886,181177,F49E2.2\
WBGene00002058,180430,ifd-2\
WBGene00019914,175261,clec-150\
WBGene00020235,177453,T05A12.4\
WBGene00022245,177407,acp-6\
WBGene00016636,176933,perm-2\
WBGene00006609,179604,tre-3\
WBGene00018351,259422,F42G2.2\
WBGene00219271,13183744,F36H5.14\
WBGene00000137,175493,amx-1\
WBGene00014067,174277,ZK675.4\
WBGene00004981,176857,spl-1\
WBGene00022201,180573,Y71H10B.1\
WBGene00010049,174773,F54D5.3\
WBGene00010901,187463,M28.10\
WBGene00017135,173921,EEED8.4\
WBGene00235352,24105281,ZK250.13\
WBGene00219838,NA,C28H8.14\
WBGene00010704,187182,K09A11.1\
WBGene00044024,3565115,C35A5.11\
WBGene00016638,176932,perm-4\
WBGene00014251,191563,gstk-1\
WBGene00018159,171711,F37F2.2\
WBGene00007533,172759,cbl-1\
WBGene00000179,191343,aqp-11\
WBGene00015280,177432,C01B10.6\
WBGene00022413,180514,Y102A11A.3\
WBGene00003370,181775,mlc-2\
WBGene00017436,174037,F13H8.3\
WBGene00001157,177905,ech-8\
WBGene00019895,173848,aagr-2\
WBGene00012198,175043,W02B8.2\
WBGene00044468,3896813,Y69A2AL.2\
WBGene00015728,173514,C13A10.1\
WBGene00022893,259447,ZK1290.13\
WBGene00000088,173358,aex-5\
WBGene00003941,175385,pbo-1\
WBGene00017417,184408,F13B6.2\
WBGene00018823,178742,F54E2.1\
WBGene00013541,176643,Y75B8A.4\
WBGene00019082,172207,pup-3\
WBGene00011399,176760,T03F6.3\
WBGene00002041,176872,hum-8\
WBGene00008986,184743,F20G2.2\
WBGene00003958,177740,pcp-3\
WBGene00019744,187412,M02H5.8\
WBGene00001682,172396,gpc-2\
WBGene00004898,179692,snb-2\
WBGene00006913,174272,vha-4\
WBGene00016722,177367,C46G7.2\
WBGene00016332,172248,C32F10.4\
WBGene00021263,175321,Y22D7AR.10\
WBGene00015930,177445,C17H12.4\
WBGene00021336,189591,Y34F4.1\
WBGene00022412,180515,Y102A11A.2\
WBGene00015110,181897,B0281.3\
WBGene00016874,183717,C52B11.5\
WBGene00008229,179333,C50F4.1\
WBGene00017640,179196,F20D6.11\
WBGene00016004,182809,C18H9.6\
WBGene00018140,NA,F37B4.10\
WBGene00009165,184981,gpx-1\
WBGene00015011,259374,B0041.8\
WBGene00000217,181444,asp-4\
WBGene00021253,189508,Y22D7AL.15\
WBGene00021895,177067,clec-84\
WBGene00017123,174181,maoc-1\
WBGene00016877,3565402,C52D10.3\
WBGene00020329,173531,bath-26\
WBGene00022279,171593,sesn-1\
WBGene00018384,173591,F43C11.7\
WBGene00017782,179135,F25E5.1\
WBGene00018602,180697,F48D6.4\
WBGene00020170,174163,T02G5.14\
WBGene00014938,4927037,mdt-9\
WBGene00006919,172216,vha-10\
WBGene00020082,180386,gcp-2.1\
WBGene00009635,185670,F42F12.3\
WBGene00014826,6418761,R13H4.2\
WBGene00016594,183403,C42D4.1\
WBGene00017093,179320,E02C12.8\
WBGene00013118,178466,Y51H4A.24\
WBGene00021335,259362,spp-23\
WBGene00000515,188971,ckc-1\
WBGene00020932,172392,dhod-1\
WBGene00021531,175867,Y42G9A.1\
WBGene00001250,181250,elt-2\
WBGene00008979,181596,F20D1.9\
WBGene00020981,177163,W03D2.6\
WBGene00008528,184093,F02E9.1\
WBGene00017591,177224,F19C7.1\

## Sheet: down specific ints-5
WBGene00015347,176162,cids-1\
WBGene00023418,174666,R06F6.12\
WBGene00019087,173864,F59A6.5\
WBGene00009556,185487,F39B2.5\
WBGene00021781,173521,Y51H7C.3\
WBGene00219451,13219436,F52D2.12\
WBGene00018446,173541,ceh-83\
WBGene00010616,187083,K07A1.10\
WBGene00017800,179237,F25G6.9\
WBGene00022508,191066,ZC53.1\
WBGene00012221,174835,W03C9.5\
WBGene00013853,259343,ZC116.1\
WBGene00016955,177348,perm-5\
WBGene00007978,172685,C36B1.11\
WBGene00016057,177287,C24D10.6\
WBGene00002028,177675,hst-1\
WBGene00021596,266877,spsb-2\
WBGene00006977,176274,zif-1\
WBGene00017263,178925,F08F3.6\
WBGene00003012,3565051,lin-26\
WBGene00001856,172242,hil-5\
WBGene00006997,24105291,zyg-12\
WBGene00003158,176385,mcm-6\
WBGene00010783,259526,mrpl-36\
WBGene00004781,175918,set-1\
WBGene00007712,182876,mrpl-34\
WBGene00010227,176356,F58A4.2\
WBGene00002225,172213,klp-15\
WBGene00000144,179454,apc-10\
WBGene00008417,172516,D2030.7\
WBGene00008385,172638,D1081.7\
WBGene00017985,185201,neg-1\
WBGene00004701,173915,rsp-4\
WBGene00010483,186853,K01G12.3\
WBGene00013122,173001,impt-1\
WBGene00044324,176100,ufm-1\
WBGene00019628,175708,pup-2\
WBGene00021155,177315,Y4C6B.1\
WBGene00019399,172335,K04F10.7\
WBGene00020499,188492,T14B4.2\
WBGene00008921,179521,F17C11.10\
WBGene00019971,178602,ergo-1\
WBGene00011206,175554,R10E4.11\
WBGene00011614,181368,nfya-1\
WBGene00044204,3565884,suds-3\
WBGene00009656,NA,F43G6.3\
WBGene00004078,179224,pos-1\
WBGene00010492,181502,meg-1\
WBGene00021191,173736,Y14H12B.1\
WBGene00019537,176979,K08D12.3\
WBGene00013137,190193,Y53C10A.6\
WBGene00018016,173869,lrr-1\
WBGene00011038,174582,R05H5.3\
WBGene00010353,178064,H02I12.5\
WBGene00001026,174093,dnj-8\
WBGene00015425,178978,C04E6.11\
WBGene00004823,174257,skr-17\
WBGene00004242,174947,puf-6\
WBGene00022127,171835,yop-1\
WBGene00004889,173351,smp-1\
WBGene00001919,186325,his-45\
WBGene00015235,172958,cdc-26\
WBGene00020761,188846,T24C4.5\
WBGene00007013,174763,mdt-8\
WBGene00023419,259656,F53F4.16\
WBGene00003159,178831,mcm-7\
WBGene00004312,172801,rba-1\
WBGene00019396,172334,K04F10.3\
WBGene00006795,179976,unc-61\
WBGene00018950,176035,F56C9.6\
WBGene00001061,174458,dpl-1\
WBGene00003228,174836,mex-1\
WBGene00007445,178023,C08F8.3\
WBGene00001423,179999,fib-1\
WBGene00001922,178049;186326,his-48\
WBGene00000411,174659,cdl-1\
WBGene00016291,177351,C31H1.8\
WBGene00003026,172760,lin-41\
WBGene00007443,178021,pfd-1\
WBGene00011576,179383,T07C12.12\
WBGene00010542,176408,K03H1.7\
WBGene00001855,178866,hil-4\
WBGene00011689,188376,T10C6.7\
WBGene00021661,171624,mbtr-1\
WBGene00008207,183612,C49F5.3\
WBGene00007122,180344,B0250.5\
WBGene00009272,172549,gras-1\
WBGene00020208,177012,T04C4.1\
WBGene00017535,178998,atf-8\
WBGene00015504,172273,C06A5.6\
WBGene00003036,172802,lin-53\
WBGene00018961,3565469,mrps-16\
WBGene00016163,173822,C27D9.1\
WBGene00003401,175545,mpk-1\
WBGene00000405,176374,cdk-1\
WBGene00012020,180119,gyg-2\
WBGene00001829,179049,hcp-1\
WBGene00002076,175094,imb-2\
WBGene00008262,179958,ril-1\
WBGene00021088,177097,W08E12.7\
WBGene00017990,177536,cec-4\
WBGene00007985,172790,swah-1\
WBGene00006793,173233,unc-59\
WBGene00011908,172950,pash-1\
WBGene00003157,175552,mcm-5\
WBGene00000376,178184,ccr-4\
WBGene00009921,172614,F52B5.2\
WBGene00012553,176707,cco-2\
WBGene00012697,180240,mrps-35\
WBGene00019800,187502,mtss-1\
WBGene00012405,180158,ztf-25\
WBGene00017011,172065,eaf-1\
WBGene00008488,177941,F01D4.5\
WBGene00007580,175480,C14B1.9\
WBGene00017052,183949,D2024.4\
WBGene00008648,172633,F10D11.2\
WBGene00004044,266900,plk-3\
WBGene00015102,175991,cpg-2\
WBGene00010351,178061,cbd-1\
WBGene00010093,179684,capg-2\
WBGene00017816,172330,F26B1.2\
WBGene00011350,174273,perm-1\
WBGene00004214,24104681,ptp-2\
WBGene00018008,172259,vpr-1\
WBGene00022257,177406,puf-11\
WBGene00004387,175572,rnp-4\
WBGene00008959,184699,F19H6.4\
WBGene00002221,NA,klp-10\
WBGene00000465,175586,cpg-1\
WBGene00011526,174712,cox-15\
WBGene00006638,177890,tsp-12\
WBGene00020665,188716,T22B2.1\
WBGene00001834,179959,hda-1\
WBGene00017742,173385,nfyc-1\
WBGene00002025,175316,hsp-60\
WBGene00016178,177655,mesp-1\
WBGene00015413,177108,pdhb-1\
WBGene00006889,173141,pfd-3\
WBGene00007963,183247,cyp-25A1\
WBGene00002136,172488,inx-14\
WBGene00003864,177703,oma-1\
WBGene00219917,NA,F26D10.24\
WBGene00011559,176453,umps-1\
WBGene00009286,173376,F31C3.4\
WBGene00002034,172099,htp-3\
WBGene00011312,174396,trcs-2\
WBGene00017532,184599,ent-5\
WBGene00003154,174841,mcm-2\
WBGene00018613,175749,skpt-1\
WBGene00012716,176735,Y39E4B.5\
WBGene00011834,179554,dvc-1\
WBGene00003020,172249,lin-35\
WBGene00004352,180506,rgs-9\
WBGene00016915,183776,C54D2.1\
WBGene00001073,179040,dpy-11\
WBGene00020107,176016,R151.2\
WBGene00014955,NA,Y102A5C.6\
WBGene00003783,191735,nos-1\
WBGene00011309,3565661,R186.8\
WBGene00021813,175432,Y53G8AR.6\
WBGene00007167,175629,rbg-3\
WBGene00044001,3565561,C09G4.4\
WBGene00001051,177658,cks-1\
WBGene00013552,176651,gmn-1\
WBGene00021726,173680,bath-10\
WBGene00020896,174070,T28D9.4\
WBGene00006489,179420,zhit-3\
WBGene00021392,260224,Y38A10A.7\
WBGene00002144,171929,inx-22\
WBGene00006829,173121,unc-101\
WBGene00013380,178305,Y62E10A.14\
WBGene00008780,172751,hxk-1\
WBGene00013086,174491,arrd-2\
WBGene00013719,172923,Y106G6H.6\
WBGene00045078,4927067,C46C2.7\
WBGene00005025,174145,sqv-7\
WBGene00001028,176211,dnj-10\
WBGene00018830,175785,ska-3\
WBGene00011741,178138,T12G3.6\
WBGene00009004,172474,pfd-6\
WBGene00022099,177043,Y69A2AR.28\
WBGene00022470,172052,mrpl-19\
WBGene00003706,180129,nhr-116\
WBGene00020275,179025,atp-4\
WBGene00008174,183569,C48B4.11\
WBGene00008822,180075,F14H3.3\
WBGene00010787,174822,K12D12.5\
WBGene00009659,174814,F43G6.7\
WBGene00011376,172604,gla-3\
WBGene00014114,179419,tftc-3\
WBGene00007001,172024,tufm-2\
WBGene00009404,174325,F35C11.5\
WBGene00019692,187350,M01A10.1\
WBGene00013862,179489,wdr-5.3\
WBGene00021026,171636,W04C9.4\
WBGene00015976,172020,C18E3.9\
WBGene00003241,174317,mig-5\
WBGene00008733,177933,F13B12.6\
WBGene00000413,171896,cdt-1\
WBGene00020064,24104812,kbp-1\
WBGene00004204,178015,swsn-4\
WBGene00044344,3565110,mrpl-39\
WBGene00016632,259441,C44B7.12\
WBGene00014516,NA,hpo-42\
WBGene00004905,191768,snf-6\
WBGene00022599,175727,ZC395.10\
WBGene00022850,174154,ZK1127.3\
WBGene00022159,171737,mppa-1\
WBGene00015266,175269,BE0003N10.1\
WBGene00001974,176052,hmg-4\
WBGene00010015,174590,atad-3\
WBGene00019953,177211,wapl-1\
WBGene00004239,178320,puf-3\
WBGene00011798,179776,T16G1.4\
WBGene00021270,171819,Y23H5A.3\
WBGene00022141,171747,chaf-2\
WBGene00007332,174551,C05C10.5\
WBGene00012651,176487,orc-4\
WBGene00020999,189162,W03F9.1\
WBGene00000431,172640,ceh-6\
WBGene00008080,183435,C44B9.3\
WBGene00001236,190775,elc-1\
WBGene00007624,175535,hrde-1\
WBGene00011409,3565201,T04A8.7\
WBGene00015145,175790,B0336.5\
WBGene00007256,172461,swsn-9\
WBGene00006474,175474,wdr-5.1\
WBGene00000935,173931,daz-1\
WBGene00018991,175403,F56F11.4\
WBGene00009508,172928,row-1\
WBGene00021541,189844,Y42H9B.3\
WBGene00021206,189470,Y17G9B.9\
WBGene00021035,171908,W05F2.3\
WBGene00018948,176036,F56C9.3\
WBGene00000866,177994,cyb-2.1\
WBGene00014667,NA,C06A1.4\
WBGene00015146,175789,abi-1\
WBGene00007171,181957,B0393.6\
WBGene00009006,177678,F21D5.1\
WBGene00004882,179371,smg-4\
WBGene00007710,172886,rsa-1\
WBGene00021658,171625,Y48G1A.2\
WBGene00003076,174700,lsm-1\
WBGene00003955,177161,pcn-1\
WBGene00010665,176814,K08E3.5\
WBGene00012950,173067,Y47H9C.7\
WBGene00015180,181985,B0416.4\
WBGene00012546,176699,Y37D8A.4\
WBGene00004027,176667,pie-1\
WBGene00016409,175720,sumv-1\
WBGene00011464,174718,T05B9.1\
WBGene00015742,182578,C13F10.2\
WBGene00004244,174197,puf-8\
WBGene00002992,178001,lin-3\
WBGene00003184,172374,mei-2\
WBGene00007018,183844,mdt-18\
WBGene00003082,177393,lsm-8\
WBGene00021309,178662,Y32G9B.1\
WBGene00003395,179217,mom-2\
WBGene00008035,178258,C39E9.12\
WBGene00003156,171793,mcm-4\
WBGene00008464,183997,E02H4.6\
WBGene00004132,175583,ifet-1\
WBGene00000550,176341,clu-1\
WBGene00012698,189734,sws-1\
WBGene00020264,179031,acl-8\
WBGene00019900,177524,vdac-1\
WBGene00006492,182953,let-391\
WBGene00013029,176662,glrx-5\
WBGene00022292,180499,Y75D11A.3\
WBGene00011560,176451,T07C4.3\
WBGene00019761,187429,M03F8.1\
WBGene00001977,174829,hmg-12\
WBGene00011488,172803,nra-2\
WBGene00013150,175152,Y53F4B.3\
WBGene00077453,6418641,Y62F5A.12\
WBGene00018585,185962,F48A11.4\
WBGene00002148,179052,gon-14\
WBGene00011892,179476,T21C9.4\
WBGene00045391,NA,F52D4.1\
WBGene00019811,187510,egg-2\
WBGene00013208,175016,Y54G9A.5\
WBGene00016674,183479,C45G9.2\
WBGene00010780,176398,K11H3.3\
WBGene00009559,173340,mtx-1\
WBGene00018431,185741,F44E7.9\
WBGene00016313,174045,set-4\
WBGene00004984,179070,spn-4\
WBGene00007643,172767,marc-3\
WBGene00000877,179936,cyn-1\
WBGene00001511,266859,fzy-1\
WBGene00002985,179502,lig-1\
WBGene00006924,173512,vig-1\
WBGene00022749,266835,ZK484.3\
WBGene00001595,172532,gld-1\
WBGene00006804,176706,unc-71\
WBGene00000894,174323,dab-1\
WBGene00003155,180010,mcm-3\
WBGene00012556,189618,mrps-10\
WBGene00003870,174433,ooc-5\
WBGene00001597,174174,gld-3\
WBGene00008876,172764,F16A11.1\
WBGene00006555,191435,tbx-36\
WBGene00010624,187087,mrps-15\
WBGene00008710,178531,F11E6.7\
WBGene00021841,171878,Y54E10BR.2\
WBGene00015971,172018,swsn-2.2\
WBGene00014013,176388,ZK632.4\
WBGene00022792,176088,ZK686.2\
WBGene00012205,174753,W02B12.10\
WBGene00009173,185001,prom-1\
WBGene00004305,172648,ran-4\
WBGene00004702,174073,rsp-5\
WBGene00001971,175081,hmg-1.1\
WBGene00009661,174808,patr-1\
WBGene00011915,188728,T22C1.4\
WBGene00014034,191373,ZK643.2\
WBGene00011986,172854,T24D1.3\
WBGene00013726,172927,Y106G6H.16\
WBGene00016387,172970,kbp-5\
WBGene00006491,178095,acl-3\
WBGene00019799,173707,M151.7\
WBGene00015188,181989,B0432.7\
WBGene00020412,172365,T10E9.2\
WBGene00012104,173116,sygl-1\
WBGene00004243,177332,puf-7\
WBGene00015899,178801,C17E7.4\
WBGene00022678,177217,sar-1\
WBGene00007705,172880,C25A1.1\
WBGene00021636,171920,pcaf-1\
WBGene00009372,175481,evl-18\
WBGene00000392,186044,cdd-2\
WBGene00008171,176351,C48B4.8\
WBGene00015677,178986,cpg-4\
WBGene00007979,172684,imp-1\
WBGene00020035,172007,egg-5\
WBGene00000765,176099,coq-5\
WBGene00019354,178858,K03B4.2\
WBGene00006706,3565767,ubc-9\
WBGene00009086,181542,F23D12.2\
WBGene00013381,13198891,cyp-31A5\
WBGene00009627,174483,F42A8.3\
WBGene00044329,178151,cpsf-4\
WBGene00007545,175104,C13B4.1\
WBGene00003230,178296,mex-5\
WBGene00045192,172585,aho-3\
WBGene00007573,175473,C14B1.2\
WBGene00015565,180997,C07D8.6\
WBGene00007630,175529,har-1\
WBGene00003021,176128,lin-36\
WBGene00002804,172153,let-630\
WBGene00022170,3565081,Y71H2AM.5\
WBGene00004163,175330,pqn-82\
WBGene00021920,176926,mrps-25\
WBGene00016056,182846,C24D10.5\
WBGene00000249,179597,bir-1\
WBGene00007390,259649,lmtr-3\
WBGene00010767,173350,K11B4.2\
WBGene00001569,180510,meg-3\
WBGene00219803,NA,C06A1.12\
WBGene00001309,171752,emr-1\
WBGene00001002,176439,div-1\
WBGene00001607,177808,gln-6\
WBGene00019947,177212,htz-1\
WBGene00010622,172672,K07A12.4\
WBGene00021056,173785,W06B4.1\
WBGene00016816,183656,C50E3.5\
WBGene00019983,178587,sti-1\
WBGene00022455,172149,tyms-1\
WBGene00003229,171607,mex-3\
WBGene00006776,172233,unc-40\
WBGene00016263,172429,C30F12.4\
WBGene00022368,171706,Y92H12BR.2\
WBGene00021648,171927,mis-12\
WBGene00012935,176562,mcm-10\
WBGene00012484,173158,car-1\
WBGene00017765,178960,gcst-1\
WBGene00001599,172361,glh-2\
WBGene00009179,175097,kbp-3\
WBGene00018806,173724,F54D10.5\
WBGene00006781,175206,unc-45\
WBGene00022702,176186,cutc-1\
WBGene00017997,177549,mrpl-1\
WBGene00015312,172170,C01G8.1\
WBGene00003499,187005,mut-2\
WBGene00008157,173107,C47F8.1\
WBGene00016822,179144,C50E3.11\
WBGene00019381,175958,K04C2.3\
WBGene00003396,172842,mom-4\
WBGene00007433,174286,swsn-7\
WBGene00022775,177323,ZK616.5\
WBGene00003231,174504,mex-6\
WBGene00001999,177101,hrp-1\
WBGene00000146,179601,ape-1\
WBGene00015267,175268,chin-1\
WBGene00010905,175592,mrps-34\
WBGene00009551,185482,F38H4.10\
WBGene00001239,177787,elo-1\
WBGene00006443,179527,pak-2\
WBGene00011412,188040,mrpl-16\
WBGene00000455,178919,ceh-34\
WBGene00002072,179555,ima-1\
WBGene00017360,176173,F10E9.11\
WBGene00020994,177293,W03F8.4\
WBGene00020404,172425,T10B11.8\
WBGene00003397,172856,mom-5\
WBGene00006917,177442,vha-8\
WBGene00011155,173070,R09B3.2\
WBGene00043051,259332,C29E4.13\
WBGene00004698,174748,rsp-1\
WBGene00016209,259333,C29E4.12\
WBGene00000198,174140,art-1\
WBGene00006868,173794,vab-1\
WBGene00006778,192081,unc-42\
WBGene00005022,179484,sqv-4\
WBGene00010354,178065,cyp-31A2\
WBGene00004086,176663,pph-4.2\
WBGene00010502,174300,K02C4.3\
WBGene00018455,185785,fbxc-42\
WBGene00013241,176633,ung-1\
WBGene00004042,176143,plk-1\
WBGene00012879,178336,fbxa-215\
WBGene00001606,178505,gln-5\
WBGene00023409,3565704,mbd-2\
WBGene00000479,176061,cgh-1\
WBGene00004798,176471,sip-1\
WBGene00011475,188126,T05D4.2\
WBGene00010325,186604,exos-3\
WBGene00010303,175441,cri-3\
WBGene00022357,175273,kbp-4\
WBGene00017931,3564810,picc-1\
WBGene00008236,179336,C50F4.12\
WBGene00001609,176286,glp-1\
WBGene00012982,175080,jmjd-2\
WBGene00021846,171880,ztf-23\
WBGene00009138,179829,F25H9.6\
WBGene00009302,185177,F31F6.3\
WBGene00019196,176058,H14A12.3\
WBGene00011352,172647,rskn-1\
WBGene00003865,179183,oma-2\
WBGene00001833,266830,hcp-6\
WBGene00017577,184653,F18F11.4\
WBGene00000423,3565776,ced-9\
WBGene00011320,179997,T01C3.3\
WBGene00003246,175020,mig-14\
WBGene00009186,177791,trcs-1\
WBGene00007773,181582,C27C12.3\
WBGene00013553,190705,Y75B8A.18\
WBGene00020375,172305,pigv-1\
WBGene00000460,180505,ceh-39\
WBGene00000098,179202,air-1\
WBGene00012483,173157,Y18D10A.16\
WBGene00016449,183241,C35D10.13\
WBGene00020696,178777,T22F3.3\
WBGene00000459,174136,ceh-38\
WBGene00011505,188142,pzf-1\
WBGene00022034,171642,deps-1\
WBGene00016501,179164,C37C3.9\
WBGene00008774,177997,F13H10.3\
WBGene00022394,190814,Y97E10AL.3\
WBGene00015327,177282,snpn-1\
WBGene00003037,178280,lin-54\
WBGene00010609,172794,dut-1\
WBGene00015291,3565099,C01B12.8\
WBGene00022167,190605,Y71H2AM.2\
WBGene00010080,179614,F55A11.7\
WBGene00001233,179779,eif-3.K\
WBGene00007168,175630,B0393.3\
WBGene00004217,171950,ptr-2\
WBGene00001979,173338,hmp-2\
WBGene00010498,172642,K02B12.5\
WBGene00009553,173348,hinf-1\
WBGene00009300,185175,F31F6.1\
WBGene00004391,176301,rnr-1\
WBGene00014234,176424,vps-29\
WBGene00015134,173789,B0304.2\
WBGene00015083,175804,egg-1\
WBGene00001514,175776,xnd-1\
WBGene00006943,175802,wrm-1\
WBGene00015462,179116,C05C8.5\
WBGene00001079,178105,dpy-20\
WBGene00001324,177249,eor-1\
WBGene00044431,3565198,W03G9.8\
WBGene00000462,180503,ceh-41\
WBGene00011589,179765,T07F10.3\
WBGene00018343,175875,F42A10.7\
WBGene00007914,183194,mys-4\
WBGene00017886,172111,F28B3.5\
WBGene00004319,177985,rbr-2\
WBGene00013567,190716,Y75B12B.1\
WBGene00010281,179856,F58G11.3\
WBGene00001044,178171,dnj-26\
WBGene00011945,172861,hpo-24\
WBGene00008440,259387,DY3.8\
WBGene00010185,180058,F57A10.4\
WBGene00017825,175658,cee-1\
WBGene00018137,175946,bath-41\
WBGene00022791,191404,ZK686.1\
WBGene00004442,179739,rpl-28\
WBGene00012241,173256,W04A8.6\
WBGene00001427,173160,fkb-2\
WBGene00003992,177461,pgl-1\
WBGene00010687,180023,K08F9.4\
WBGene00017929,176827,grld-1\
WBGene00008172,183567,C48B4.9\
WBGene00009448,174505,zfp-2\
WBGene00007589,179727,erg-28\
WBGene00019824,176844,R02D3.7\
WBGene00009346,260106,F32H2.10\
WBGene00007042,172504,pbrm-1\
WBGene00007797,179501,C29A12.1\
WBGene00020462,177339,T12E12.1\
WBGene00016353,173827,C33F10.4\
WBGene00000913,176869,daf-18\
WBGene00012512,181500,ekl-5\
WBGene00010465,179700,K01D12.6\
WBGene00020274,179024,T05H4.11\
WBGene00004015,174034,phb-2\
WBGene00000653,174336,col-77\
WBGene00012650,176486,orc-1\
WBGene00021002,178543,W03F9.4\
WBGene00017177,184092,F02E8.4\
WBGene00020073,173569,sdz-28\
WBGene00006324,172689,sup-17\
WBGene00012276,179734,his-74\
WBGene00009385,179592,sas-5\
WBGene00044345,3565580,Y48G1C.12\
WBGene00000386,172353,cdc-25.1\
WBGene00009007,177679,otub-3\
WBGene00016192,175838,bcl-7\
WBGene00014224,191523,mrps-23\
WBGene00006996,174284,zyg-11\
WBGene00017986,178836,F32D1.7\
WBGene00015353,3565859,C02F5.13\
WBGene00015702,177378,C11D2.4\
WBGene00020466,188455,sld-2\
WBGene00022750,172287,ZK484.4\
WBGene00022836,172039,ZK973.11\
WBGene00018897,172230,F55F8.9\
WBGene00206389,13223505,C29F7.10\
WBGene00010621,172670,egg-6\
WBGene00001435,181465,fkh-3\
WBGene00006392,3564983,taf-10\
WBGene00010678,177881,K08F4.3\
WBGene00016992,183878,zhit-1\
WBGene00009907,186071,F49H6.3\
WBGene00019680,187337,K12H4.5\
WBGene00016564,172046,cmt-1\
WBGene00009301,185176,F31F6.2\
WBGene00001585,187434,gfl-1\
WBGene00010975,187517,R01H10.7\
WBGene00016844,177555,sucg-1\
WBGene00004432,24104384,rpl-20\
WBGene00021024,171638,W04C9.2\
WBGene00016143,175665,eri-9\
WBGene00003043,191704,lip-1\
WBGene00004173,180328,pqn-94\

## Sheet: down specific ints-6
WBGene00001253,176993,elt-6\
WBGene00008127,183530,ddo-1\
WBGene00012658,176493,Y39A1A.21\
WBGene00011738,178140,T12G3.2\
WBGene00008218,179810,nasp-2\
WBGene00007978,172685,C36B1.11\
WBGene00019076,172204,mrpl-24\
WBGene00017658,184767,F21C10.9\
WBGene00010328,172935,F59C6.11\
WBGene00020517,188513,hpo-8\
WBGene00020029,174009,R12C12.9\
WBGene00010225,186484,ttr-31\
WBGene00012127,189042,T28D6.7\
WBGene00001193,173392,egl-26\
WBGene00003527,183207,nas-8\
WBGene00021928,190309,Y55F3AM.11\
WBGene00002043,177660,hyl-1\
WBGene00011915,188728,T22C1.4\
WBGene00018418,176243,F44E2.4\
WBGene00011757,174363,cht-2\
WBGene00014106,191439,ZK856.5\
WBGene00018679,176995,F52C12.2\
WBGene00021128,171850,W10C8.5\
WBGene00019346,180742,K02G10.5\
WBGene00012608,174942,Y38F1A.6\
WBGene00003687,177810,nhr-97\
WBGene00012628,189697,Y38H6C.16\
WBGene00001854,181073,hil-3\
WBGene00008492,175049,F01D5.1\
WBGene00003605,175462,nhr-6\
WBGene00003888,187684,osm-8\
WBGene00220093,NA,T25C12.11\
WBGene00012664,180264,Y39B6A.1\
WBGene00004120,174955,pqn-32\
WBGene00004889,173351,smp-1\
WBGene00009367,173372,F33H2.3\
WBGene00001303,179510,emo-1\
WBGene00009818,181281,acbp-3\
WBGene00009493,185380,hrg-4\
WBGene00004342,24104262,rfs-1\
WBGene00044109,259661,K02E11.10\
WBGene00007264,182119,C02F4.4\
WBGene00003658,179589,nhr-68\
WBGene00004179,182072,prg-2\
WBGene00015137,181922,B0310.1\
WBGene00019947,177212,htz-1\
WBGene00013966,191283,ztf-9\
WBGene00000896,172370,dad-1\
WBGene00009179,175097,kbp-3\
WBGene00009984,186170,F53F1.6\
WBGene00044296,3565708,F10C1.9\
WBGene00004392,175525,rnr-2\
WBGene00019345,180740,tmem-135\
WBGene00011404,179564,T03F7.7\
WBGene00010134,172702,F55H12.3\
WBGene00003075,192091,lrx-1\
WBGene00006920,177017,vha-11\
WBGene00008089,3565088,C44C10.9\
WBGene00044316,3564912,F41G3.21\
WBGene00005657,182569,srr-6\
WBGene00014065,259463,ZK673.11\
WBGene00004423,180535,rpl-11.2\
WBGene00000289,174473,cam-1\
WBGene00003162,175936,mdh-2\
WBGene00020022,174012,R12C12.1\
WBGene00000214,180251,asp-1\
WBGene00006954,180035,wrt-8\
WBGene00019756,187424,M03E7.4\
WBGene00008594,179951,clec-57\
WBGene00000387,178645,cdc-25.2\
WBGene00220261,24105269,ZC434.10\
WBGene00000481,24105307,cha-1\
WBGene00007679,176611,C18D11.1\
WBGene00003046,174707,lir-3\
WBGene00016242,3565865,C30A5.10\
WBGene00010325,186604,exos-3\
WBGene00010303,175441,cri-3\
WBGene00022781,173901,pmt-1\
WBGene00022181,190610,pho-9\
WBGene00012481,173153,Y18D10A.11\
WBGene00001247,190207,elo-9\
WBGene00011440,181353,sfxn-1.5\
WBGene00017577,184653,F18F11.4\
WBGene00011517,188169,cgt-1\
WBGene00006431,180657,tag-52\
WBGene00007330,174548,C05C10.3\
WBGene00008495,184058,F01D5.5\
WBGene00011489,172804,T05F1.2\
WBGene00016438,181152,C35B8.3\
WBGene00077701,6418581,poml-3\
WBGene00011278,175539,R74.2\
WBGene00009433,179867,F35E12.9\
WBGene00014067,174277,ZK675.4\
WBGene00015291,3565099,C01B12.8\
WBGene00021814,190242,Y53G8AR.7\
WBGene00016824,179145,C50E3.13\
WBGene00020948,179061,era-1\
WBGene00006921,180692,vha-12\
WBGene00004949,181002,sox-2\
WBGene00001079,178105,dpy-20\
WBGene00012074,188967,T27A8.2\
WBGene00020064,24104812,kbp-1\
WBGene00001853,177390,hil-2\
WBGene00020383,172302,tin-44\
WBGene00001403,177788,fbl-1\
WBGene00016975,183862,nhr-173\
WBGene00006911,177018;187779,vha-2\
WBGene00013851,175127,ZC101.1\
WBGene00010015,174590,atad-3\
WBGene00017134,184042,EEED8.3\
WBGene00000732,179803,col-159\
WBGene00044488,3896802,Y54G2A.45\
WBGene00010681,174398,mak-1\
WBGene00013575,176785,acs-5\
WBGene00017687,180927,ets-4\
WBGene00006309,179194,sul-2\
WBGene00018991,175403,F56F11.4\
WBGene00004358,178927,rhr-1\
WBGene00000006,171814,aat-5\
WBGene00013030,176664,Y49E10.4\
WBGene00014667,NA,C06A1.4\
WBGene00010665,176814,K08E3.5\
WBGene00020703,188758,T22F7.4\
WBGene00017874,173466,acdh-9\
WBGene00004156,178294,pqn-74\
WBGene00009889,186046,F49E11.2\
WBGene00011821,188574,cdf-2\
WBGene00020369,178844,T08H10.1\
WBGene00000550,176341,clu-1\
WBGene00001476,177954,fmo-1\
WBGene00017663,174201,F21D12.3\
WBGene00022469,191027,Y119C1B.3\
WBGene00013025,3564970,vha-13\
WBGene00016844,177555,sucg-1\
WBGene00017262,178924,F08F3.4\
WBGene00003043,191704,lip-1\

## Sheet: down specific ints-7
WBGene00002130,178101,inx-8\
WBGene00004814,178495,skr-8\
WBGene00003645,178570,nhr-55\
WBGene00009773,185840,lipl-2\
WBGene00194769,NA,Y32B12C.5\
WBGene00017648,184746,ddo-3\
WBGene00011798,179776,T16G1.4}

## Sheet: down specific ints-8
WBGene00206375,NA,T08B6.64\
WBGene00045373,NA,Y46G5A.40\
WBGene00001828,181564,hch-1\
WBGene00016457,172989,C35E7.5\
WBGene00023468,NA,B0412.6\
WBGene00045163,NA,Y67A10A.14\
WBGene00045051,NA,K11H12.13\
WBGene00001105,176970,dsl-3\
WBGene00045088,NA,F48A11.7\
WBGene00044963,NA,K07C5.11\
WBGene00045129,NA,Y75B12B.12\
WBGene00044942,NA,F54E7.11\
WBGene00044964,NA,F22D6.16\
WBGene00045151,NA,F17C11.14\
WBGene00008462,183995,E02H4.4\
WBGene00002124,181318,inx-2\
WBGene00023469,NA,C16A3.11\
WBGene00045120,NA,Y43F8C.22\
WBGene00045074,NA,R166.7\
WBGene00017143,173924,EEED8.15\

## Sheet: down specific ints-9
WBGene00023452,NA,mir-353\
WBGene00022265,178753,Y73C8C.8\
WBGene00045373,NA,Y46G5A.40\
WBGene00003090,179428,lys-1\
WBGene00000897,176829,daf-1\
WBGene00018407,176129,F44B9.2\
WBGene00012094,176772,T27E9.2\
WBGene00022860,191531,ZK1193.4\
WBGene00008787,173105,F14B6.6\
WBGene00014308,NA,F07H5.4\
WBGene00003719,183635,nhr-129\
WBGene00044932,NA,Y37E3.22\
WBGene00006951,177162,wrt-5\
WBGene00045088,NA,F48A11.7\
WBGene00018219,185507,F40A3.4\
WBGene00044963,NA,K07C5.11\
WBGene00003982,179963,pes-9\
WBGene00017678,179210,asp-12\
WBGene00010725,181652,erv-46\
WBGene00044942,NA,F54E7.11\
WBGene00020989,189157,W03D8.8\
WBGene00004789,181697,sgk-1\
WBGene00019022,186486,F58A6.1\
WBGene00007679,176611,C18D11.1\
WBGene00220008,NA,K07C5.18\
WBGene00009739,174992,F45H10.2\
WBGene00013976,191322,nhr-33\
WBGene00002269,175212,lec-6\
WBGene00001644,172447,gly-19\
WBGene00000966,172183,dhs-2\
WBGene00017297,180488,F09E10.7\
WBGene00008205,181370,sams-1\
WBGene00015777,181054,sfxn-2\
WBGene00017606,179141,ets-6\
WBGene00016641,180451,C44C1.1\
WBGene00015112,181899,B0281.5\
WBGene00009629,181575,sprr-2\
WBGene00045074,NA,R166.7\
WBGene00018221,185508,F40A3.6\
WBGene00015546,182337,C06G1.2\
WBGene00023067,NA,F54D7.6\
WBGene00044948,NA,K11H12.12\
WBGene00008932,174943,F18A11.5\
WBGene00006634,181567,tsp-8\
WBGene00006787,175126,unc-52\
WBGene00044637,3896860,rft-1\
WBGene00023468,NA,B0412.6\
WBGene00012723,175048,Y39G8B.2\
WBGene00045051,NA,K11H12.13\
WBGene00003611,179403,nhr-12\
WBGene00011594,188242,T07G12.3\
WBGene00008200,178518,C49C3.10\
WBGene00000262,181481,bra-1\
WBGene00015333,182107,slc-17.3\
WBGene00001776,190224,gst-28\
WBGene00020258,172309,T05E7.1\
WBGene00004193,182644,prx-3\
WBGene00001520,181646,gas-1\
WBGene00017625,181790,cgt-2\
WBGene00021133,173436,tomm-22\
WBGene00010858,187440,M04C9.3\
WBGene00015748,182590,C14A11.2\
WBGene00044941,NA,F54E7.10\
WBGene00023469,NA,C16A3.11\
WBGene00003932,176848,pat-6\
WBGene00006911,177018;187779,vha-2\
WBGene00000781,179637,cpr-1\
WBGene00023068,NA,F54D7.7\
WBGene00008749,181268,F13E6.5\
WBGene00023428,NA,K07C5.10\
WBGene00018906,3564809,egas-4\
WBGene00000493,172240,che-14\
WBGene00045013,13211252,F08A7.1\
WBGene00014094,178128,ZK829.3\

## Sheet: down specific ints-11
WBGene00016295,173477,fbxc-40\
WBGene00016744,183572,bbs-9\
WBGene00009100,179344,rgef-1\
WBGene00000602,179452,col-13\
WBGene00006825,180413,unc-96\
WBGene00021629,172032,scpl-3\
WBGene00003053,180912,lmp-1\
WBGene00015824,180682,C16B8.4\
WBGene00000100,181148,ajm-1\
WBGene00001515,180530,gap-1\
WBGene00020130,180913,igcm-2\
WBGene00001495,266949,frm-9\
WBGene00018707,178643,oac-31\
WBGene00016945,183842,sulp-1\
WBGene00003936,175227,pat-12\
WBGene00011771,181422,T14G8.3\
WBGene00003166,180826,mec-2\
WBGene00011572,188217,mam-5\
WBGene00000111,178680,alh-5\
WBGene00000832,171818,ctn-1\
WBGene00015480,175860,C05D10.4\
WBGene00015063,174251,B0228.6\
WBGene00012100,179596,sipa-1\
WBGene00015548,181721,C06G1.5\
WBGene00011287,179767,glb-24\
WBGene00009579,185541,arrd-6\
WBGene00001178,179461,egl-9\
WBGene00017947,173752,mth-2\
WBGene00006752,172497,unc-13\
WBGene00010064,186253,F54F7.2\
WBGene00003599,173452,nhl-3\
WBGene00022397,179173,Y97E10AR.2\
WBGene00011955,188812,cdka-1\
WBGene00020491,188484,T13G4.4\
WBGene00007799,179503,nrx-1\
WBGene00000367,181045,cca-1\
WBGene00003001,176282,lin-12\
WBGene00002081,176296,ina-1\
WBGene00021128,171850,W10C8.5\
WBGene00020247,188111,T05B11.4\
WBGene00004134,174614,myrf-1\
WBGene00019346,180742,K02G10.5\
WBGene00004729,180637,sax-3\
WBGene00006318,173613,sup-9\
WBGene00013895,172908,ZC434.9\
WBGene00022106,175279,lgc-46\
WBGene00010868,179819,somi-1\
WBGene00004944,172493,sol-1\
WBGene00000667,176528,col-92\
WBGene00003933,181714,pat-9\
WBGene00020766,188848,T24C12.4\
WBGene00020190,171963,guk-1\
WBGene00020069,177450,R13H7.2\
WBGene00009851,181507,F48F7.6\
WBGene00009201,179708,F28C1.3\
WBGene00004457,179259,rpm-1\
WBGene00008711,178530,F11E6.8\
WBGene00003778,180884,nnt-1\
WBGene00000672,176721,col-97\
WBGene00003523,182259,nas-4\
WBGene00077521,6418592,maf-1\
WBGene00020396,178666,T10B5.10\
WBGene00020550,175228,T17H7.1\
WBGene00012306,176809,W06F12.2\
WBGene00020330,180905,T07H6.1\
WBGene00006588,181052,tnt-3\
WBGene00004226,171816,ptr-12\
WBGene00008963,184702,F19H8.2\
WBGene00003409,181677,mrp-3\
WBGene00000036,171905,ace-2\
WBGene00004220,181764,ptr-5\
WBGene00006424,180853,ctbp-1\
WBGene00013947,180201,ZK228.4\
WBGene00006978,192086,zig-1\
WBGene00017309,180688,F09F9.4\
WBGene00001113,177846,dur-1\
WBGene00012239,173253,W04A8.4\
WBGene00021645,171921,Y47G6A.19\
WBGene00022076,3565775,daao-1\
WBGene00007482,181294,C09F12.2\
WBGene00000035,181706,ace-1\
WBGene00015369,178905,ugt-51\
WBGene00014051,174278,spv-1\
WBGene00012226,181377,W03G11.4\
WBGene00019819,176842,R02D3.1\
WBGene00013960,3565740,cutl-8\
WBGene00010330,181657,F59D12.2\
WBGene00006365,180555,syg-1\
WBGene00007044,174248,cpna-5\
WBGene00018369,185686,mig-39\
WBGene00001366,177692,exc-5\
WBGene00004998,184191,spp-13\
WBGene00011794,179925,nep-21\
WBGene00017557,173685,nep-11\
WBGene00020765,180531,T24C12.3\
WBGene00016103,180818,dpyd-1\
WBGene00021963,179081,lipl-6\
WBGene00000718,179297,col-145\
WBGene00015868,181787,C16H3.3\
WBGene00004123,181630,pqn-36\
WBGene00001187,177513,egl-19\
WBGene00000907,179605,daf-11\
WBGene00008806,181252,mboa-7\
WBGene00001984,180851,hog-1\
WBGene00008451,181385,E01G6.3\
WBGene00011345,187968,dma-1\
WBGene00002140,182801,inx-18\
WBGene00007520,181179,C11E4.6\
WBGene00006369,181527,sym-4\
WBGene00001519,179962,gar-3\
WBGene00019497,187114,K07E8.6\
WBGene00006438,177736,nrfl-1\
WBGene00004719,181471,sad-1\
WBGene00045246,6418648,C29E4.15\
WBGene00045394,6418876,ZK813.7\
WBGene00016706,180735,C46C11.3\
WBGene00017380,180623,F11D5.1\
WBGene00022538,179248,ZC190.4\
WBGene00220261,24105269,ZC434.10\
WBGene00011326,179859,T01D3.1\
WBGene00044701,4363123,AH9.6\
WBGene00010701,181648,ent-2\
WBGene00006527,177943,tax-6\
WBGene00017980,171828,F32B5.7\
WBGene00000003,184126,aat-2\
WBGene00018682,180400,aagr-4\
WBGene00004215,174685,ptp-3\
WBGene00006750,180990,unc-10\
WBGene00004140,177915,ebax-1\
WBGene00000792,181771,crb-1\
WBGene00000188,175121,arl-3\
WBGene00017983,178832,F32D1.3\
WBGene00011802,179778,T16G1.9\
WBGene00022615,180776,ZC449.5\
WBGene00001470,176078,baz-2\
WBGene00019751,177375,M03D4.4\
WBGene00006757,181030,unc-18\
WBGene00044330,181302,alr-1\
WBGene00006852,177719,unc-129\
WBGene00002203,181620,kin-20\
WBGene00000161,181163,apa-2\
WBGene00007285,181486,C04A11.1\
WBGene00007529,181537,C11H1.3\
WBGene00006771,171736,tln-1\
WBGene00015177,181161,tmc-2\
WBGene00000224,178504,atgp-1\
WBGene00018886,181089,npr-28\
WBGene00000901,175054,daf-5\
WBGene00004038,174586,plc-3\
WBGene00015344,3565008,nra-4\
WBGene00004345,181414,rgs-2\
WBGene00010724,181654,K09E9.1\
WBGene00008462,183995,E02H4.4\
WBGene00007934,181426,C34E7.4\
WBGene00003566,180318,ncx-1\
WBGene00022788,179308,slc-17.7\
WBGene00008450,181386,E01G6.2\
WBGene00006321,180674,sup-12\
WBGene00004259,174385,pyr-1\
WBGene00004013,180357,pha-4\
WBGene00006655,174312,tub-1\
WBGene00016237,174021,C29H12.6\
WBGene00021915,175408,Y55D5A.1\
WBGene00004822,191765,skr-16\
WBGene00001074,177187,dpy-13\
WBGene00004949,181002,sox-2\
WBGene00009375,175486,F34D10.6\
WBGene00019344,180745,dhhc-10\
WBGene00019188,180495,H11E01.3\
WBGene00002178,177460,jnk-1\
WBGene00004769,180441,sel-12\
WBGene00021343,189610,cutl-23\
WBGene00013415,178376,Y64G10A.6\
WBGene00011545,173139,T06G6.3\
WBGene00014215,181495,obr-3\
WBGene00015303,172102,rga-6\
WBGene00002217,180608,klp-4\
WBGene00001116,181515,dyc-1\
WBGene00004146,188181,pqn-63\
WBGene00016274,174195,C30G12.2\
WBGene00008543,172490,F07A5.4\
WBGene00004122,173800,pqn-35\
WBGene00014171,174593,nep-26\
WBGene00020222,188084,fut-6\
WBGene00009850,185990,F48F7.5\
WBGene00006068,190619,sto-6\
WBGene00013575,176785,acs-5\
WBGene00000220,174399,atf-2\
WBGene00011590,179766,bus-19\
WBGene00001249,177794,elt-1\
WBGene00007286,181487,C04A11.2\
WBGene00003247,181248,mig-15\
WBGene00007321,182246,C05B5.4\
WBGene00017541,177630,F17E9.4\
WBGene00013592,190748,Y81G3A.4\
WBGene00006531,184569,tba-5\
WBGene00015544,182336,C06E8.5\
WBGene00003089,174301,ltd-1\
WBGene00015336,176203,C02D5.2\
WBGene00004921,174120,snt-1\
WBGene00077591,24104176,C06G1.6\
WBGene00020893,189040,T28C12.6\
WBGene00000959,180720,dgk-2\
WBGene00012648,176484,Y39A1A.9\
WBGene00016728,172131,C46H11.2\
WBGene00000501,178274,cho-1\
WBGene00044068,180985,syd-9\
WBGene00007282,179561,clec-223\
WBGene00000222,181405,atf-6\
WBGene00006640,180761,tsp-14\
WBGene00006445,172930,tag-68\
WBGene00012289,173210,W05H12.1\
WBGene00002216,191697,klp-3\
WBGene00015002,181817,B0034.1\
WBGene00004145,180789,pqn-62\
WBGene00003388,174960,moe-3\
WBGene00001428,179113,fkb-3\
WBGene00013326,178395,anoh-2\
WBGene00000058,191605,acr-19\
WBGene00003407,180409,mrp-1\
WBGene00000180,174525,arc-1\
WBGene00018175,185454,F38B6.6\
WBGene00010661,176810,tyr-2\
WBGene00006756,24105312,unc-17\
WBGene00004229,191749,ptr-15\
WBGene00000288,177945,cal-4\
WBGene00011443,188066,cutl-11\
WBGene00010813,175459,pitp-1\
WBGene00009798,185877,F46G10.4\
WBGene00000484,180401,che-2\
WBGene00001518,175893,gar-2\
WBGene00021388,259398,Y37F4.7\
WBGene00016871,180473,inso-1\
WBGene00000899,180431,daf-3\
WBGene00000719,188178,col-146\
WBGene00017657,179292,F21C10.7\
WBGene00018281,181091,tbc-18\
WBGene00022033,171644,Y65B4BL.1\
WBGene00003603,177839,nhr-4\
WBGene00044481,3896818,ZK185.5\
WBGene00011283,179768,R90.1\
WBGene00017447,180965,F14B8.5\
WBGene00020735,180822,T23F2.2\
WBGene00022593,172343,ZC328.3\
WBGene00003728,3565904,nhr-138\
WBGene00000553,176989,cmk-1\
WBGene00000625,171873,col-48\
WBGene00001179,179707,egl-10\
WBGene00011124,178027,sdz-27\
WBGene00018073,177627,F35H10.10\
WBGene00003522,187045,nas-3\
WBGene00003527,183207,nas-8\
WBGene00018392,174205,insc-1\
WBGene00017616,179086,F20A1.4\
WBGene00002827,178120,let-653\
WBGene00018418,176243,F44E2.4\
WBGene00007772,181580,egrh-1\
WBGene00021463,189770,zeel-1\
WBGene00006792,181224,unc-58\
WBGene00014505,NA,T05E11.9\
WBGene00011495,172811,T05F1.11\
WBGene00008634,180084,F10A3.4\
WBGene00014106,191439,ZK856.5\
WBGene00000399,175143,cdh-7\
WBGene00006779,177921,unc-43\
WBGene00012162,189074,sek-6\
WBGene00019289,174212,kcc-3\
WBGene00006831,174144,unc-104\
WBGene00016067,182855,C24H10.1\
WBGene00011147,187700,R08D7.7\
WBGene00004310,174875,ras-1\
WBGene00008656,184307,lron-5\
WBGene00000403,174006,casy-1\
WBGene00000232,172270,avr-14\
WBGene00006774,172105,unc-38\
WBGene00002222,177685,klp-11\
WBGene00050875,173031,bah-1\
WBGene00013970,173366,klu-1\
WBGene00000934,176304,dat-1\
WBGene00017419,181084,F13B9.1\
WBGene00016845,177554,C50F7.5\
WBGene00010288,179635,F58H1.5\
WBGene00001708,181212,grk-1\
WBGene00003630,180560,nhr-40\
WBGene00011433,173200,pde-1\
WBGene00006742,180570,unc-2\
WBGene00009729,185801,F45E10.2\
WBGene00001669,177931,gpa-7\
WBGene00003172,172771,mec-8\
WBGene00019840,187531,R02F11.2\
WBGene00007900,259585,C33D9.6\
WBGene00010558,177898,ptp-4\
WBGene00006468,184419,rhgf-1\
WBGene00013891,172903,ZC434.3\
WBGene00007063,181792,2L52.1\
WBGene00009432,179869,cld-9\
WBGene00016108,182919,C25G6.3\
WBGene00010944,174497,M176.5\
WBGene00000669,259336,col-94\
WBGene00007593,181232,C14H10.3\
WBGene00019408,173977,K05F1.6\
WBGene00004231,173150,ptr-17\
WBGene00001700,186880,grd-11\
WBGene00014153,174826,vab-23\
WBGene00004265,178326,qui-1\
WBGene00022820,180636,ZK813.1\
WBGene00044070,172949,set-18\
WBGene00000089,173223,aex-6\
WBGene00003516,172021,nab-1\
WBGene00015218,179256,B0507.1\
WBGene00016343,180591,C33D12.2\
WBGene00017028,175761,dex-1\
WBGene00005008,180722,spr-3\
WBGene00022503,180438,ZC13.2\
WBGene00006306,184108,sue-1\
WBGene00018787,171678,cutl-20\
WBGene00010111,172558,F55D12.2\
WBGene00002233,180933,kqt-1\
WBGene00000448,176137,pros-1\
WBGene00017814,181025,F26A10.2\
WBGene00000022,178559,abt-4\
WBGene00015048,177612,faah-2\
WBGene00011904,181499,hlb-1\
WBGene00006784,176472,unc-49\
WBGene00010984,181633,nkat-3\
WBGene00006743,181573,unc-3\
WBGene00017381,180622,ddr-2\
WBGene00000902,181584,daf-6\
WBGene00007592,181234,C14H10.2\
WBGene00001948,173788,hlh-1\
WBGene00001086,175492,dpy-27\
WBGene00018952,186373,F56C9.8\
WBGene00015268,182047,BE0003N10.3\
WBGene00015779,180893,lrch-1\
WBGene00044698,4363114,K09F5.6\
WBGene00004221,173898,ptr-6\
WBGene00007139,175564,mnp-1\
WBGene00000084,172519,aex-1\
WBGene00015934,182756,ceh-48\
WBGene00006830,175527,unc-103\
WBGene00003561,180719,ncr-1\
WBGene00010796,176307,clip-1\
WBGene00006508,172215,tag-163\
WBGene00017437,184437,nmgp-1\
WBGene00015552,177467,C06G3.6\
WBGene00003849,179098,odr-2\
WBGene00009156,178506,clec-196\
WBGene00003162,175936,mdh-2\
WBGene00000601,179453,col-12\
WBGene00005552,191914,sri-40\
WBGene00003404,174657,mpz-1\
WBGene00004929,177286,soc-2\
WBGene00021528,189837,gbb-1\
WBGene00015547,181719,ain-1\
WBGene00000704,178193,col-130\
WBGene00021080,178785,W08A12.3\
WBGene00010350,259600,H01G02.3\
WBGene00002031,189586,hst-6\
WBGene00018018,173871,F33G12.6\
WBGene00019426,174065,cutl-16\
WBGene00008746,181264,F13E6.2\
WBGene00007490,174654,mks-5\
WBGene00020800,188896,zig-10\
WBGene00004255,176432,epac-1\
WBGene00017448,180966,F14B8.6\
WBGene00044079,181360,tag-241\
WBGene00000071,178949,acy-4\
WBGene00017900,177223,F28E10.1\
WBGene00003558,175674,nca-2\
WBGene00001710,182850,grl-1\
WBGene00002190,180864,kin-2\
WBGene00002991,181400,lin-2\
WBGene00018931,176904,ugt-52\
WBGene00006423,188703,asd-2\
WBGene00004207,174647,ptb-1\
WBGene00000490,179666,che-11\
WBGene00008176,3565754,C48B4.13\
WBGene00007775,182963,acd-3\
WBGene00011517,188169,cgt-1\
WBGene00001680,172483,gpb-2\
WBGene00011923,174383,chhy-1\
WBGene00004010,176543,pha-1\
WBGene00001851,180359,hif-1\
WBGene00009628,181574,tatn-1\
WBGene00022584,191134,ZC266.1\
WBGene00014003,191355,ZK593.3\
WBGene00001145,172823,eat-16\
WBGene00016458,183243,C35E7.6\
WBGene00007925,175452,C34C12.6\
WBGene00017861,181028,F27D9.2\
WBGene00021870,177075,samt-1\
WBGene00000730,188426,col-157\
WBGene00019493,181067,catp-5\
WBGene00021614,178906,Y47A7.2\
WBGene00017350,174167,F10E7.9\
WBGene00006657,188452,twk-2\
WBGene00001171,178624,egl-2\
WBGene00002141,171805,inx-19\
WBGene00022627,191194,ZC513.2\
WBGene00008255,3564871,C51E3.10\
WBGene00003232,191707,mgl-1\
WBGene00006476,173748,rhgf-2\
WBGene00009722,179716,F45D3.2\
WBGene00044770,4363126,C53C11.5\
WBGene00012073,181684,cpd-2\
WBGene00017039,183575,trk-1\
WBGene00022675,191240,gbb-2\
WBGene00044630,3565831,bus-17\
WBGene00003726,182566,nhr-136\
WBGene00006815,179033,unc-83\
WBGene00004370,180958,rig-3\
WBGene00006633,192062,tsp-7\
WBGene00000476,188793,cfi-1\
WBGene00020443,175882,esyt-2\
WBGene00006444,174739,shn-1\
WBGene00000241,260219,bbs-1\
WBGene00000086,180420,aex-3\
WBGene00020801,174064,T25D10.4\
WBGene00016975,183862,nhr-173\
WBGene00006869,177140,vab-2\
WBGene00000441,180671,ceh-18\
WBGene00019249,180791,H28G03.1\
WBGene00014159,174540,arrd-4\
WBGene00175027,13213356,W02F12.8\
WBGene00012635,178317,Y38H8A.1\
WBGene00008805,181253,git-1\
WBGene00002163,180978,ist-1\
WBGene00000958,180452,dgk-1\
WBGene00004349,180840,rgs-6\
WBGene00013458,178380,Y67A10A.9\
WBGene00018749,186160,F53C3.5\
WBGene00008694,181431,F11C1.5\
WBGene00006832,174306,unc-105\
WBGene00016520,175348,C39B5.2\
WBGene00018187,181711,F38E9.5\
WBGene00002975,191600,lev-8\
WBGene00015865,182693,C16E9.1\
WBGene00001608,187649,R07B1.8\
WBGene00013297,178391,Y57G11B.5\
WBGene00000006,171814,aat-5\
WBGene00008971,177687,F20C5.6\
WBGene00004257,181288,pxn-2\
WBGene00007938,181306,C34F6.1\
WBGene00010674,178212,K08E7.6\
WBGene00004224,172229,ptr-10\
WBGene00007984,172789,irx-1\
WBGene00015356,180658,tag-278\
WBGene00002282,181554,let-4\
WBGene00001006,180819,dlg-1\
WBGene00000687,177487,col-113\
WBGene00010968,187505,R01E6.2\
WBGene00000004,180557,aat-3\
WBGene00009089,181543,jmjd-3.2\
WBGene00020648,24104914,T21D12.7\
WBGene00001432,172963,fkb-7\
WBGene00007177,181961,oac-1\
WBGene00016617,180544,C43H6.4\
WBGene00020846,180649,T27A10.6\
WBGene00006844,172636,unc-120\
WBGene00012125,176564,T28D6.5\
WBGene00020921,180836,W01C8.5\
WBGene00013650,178445,Y105C5B.9\
WBGene00022240,177400,shl-1\
WBGene00000244,188904,bbs-8\
WBGene00010553,181533,K04C1.3\
WBGene00018520,180988,F46H5.4\
WBGene00023405,176189,sor-1\
WBGene00011665,188341,T09F5.1\
WBGene00001508,178985,fut-8\
WBGene00004739,181408,scd-1\
WBGene00013920,181211,pssy-1\
WBGene00015019,172980,B0205.4\
WBGene00003552,172506,nas-36\
WBGene00001505,174400,fut-1\
WBGene00000491,179433,che-12\
WBGene00013317,178409,Y57G11C.22\
WBGene00020673,180831,T22B7.4\
WBGene00009162,172829,F26E4.7\
WBGene00007947,179465,C35A5.3\
WBGene00022469,191027,Y119C1B.3\
WBGene00021396,176831,cutl-24\
WBGene00015776,181053,dct-1\
WBGene00006331,175551,sup-26\
WBGene00000953,177796,del-2\
WBGene00015391,181108,sdha-1\
WBGene00000990,180632,dhs-27\
WBGene00016456,172990,C35E7.4\

[truncated: 11 more sheets: up common Catalytic Core, up common Holder Core, up specific ints-1, up specific ints-2, up specific ints-4, up specific ints-5, up specific ints-6, up specific ints-7, up specific ints-8, up specific ints-9, up specific ints-11]
