# Supplementary material for: Disruption of the Caenorhabditis elegans Integrator complex triggers a non-conventional transcriptional mechanism beyond snRNA genes
Source: PLoS Genet. 2019 Feb 26;15(2):e1007981. doi: 10.1371/journal.pgen.1007981 (PMC6390993; doi:10.1371/journal.pgen.1007981)
Supplement: S5 Table — The cellular component and molecular function of the corresponding up-regulated and down-regulated genes are shown. (XLSX) [file pgen.1007981.s020.xlsx]

## Sheet: Sheet1
	Celullar component		Molecular function
	UP	DOWN	UP	DOWN
ints-1		neuron, synapse, cell projection mitochondrial matrix, respiratory chain	lipid transporter activity 4,85E-04
ints-2		extracellular region microbody vacuole, lytic vacuole lysosome peroxisome		hydrolase activity, acting on glycosyl bonds 3,4487E-04 UDP-glycosyltransferase activity 9,4254E-04 glucuronosyltransferase activity 1,0494E-03 lysozyme activity 1,1080E-03 cysteine-type endopeptidase activity 1,1080E-03 peptidoglycan muralytic activity 1,1080E-03 hydrolase activity, hydrolyzing O-glycosyl compounds 2,6014E-03 carbohydrate binding 3,8233E-03 transferase activity, transferring hex…
ints-4		whole membrane microbody peroxisome vacuolar proton-transporting V-type ATPase complex
ints-5		P granule germ plasm, pole plasm, germ nucleus ribonucleoprotein granule chromosome mitochondrial matrix ribosome centrosome cytoskeleton, spindle midzone, midbody cytosol nucleoplasm, organelle envelope nuclear replication fork cullin-RING ubiquitin ligase complex Cul2-RING ubiquitin ligase complex nuclear transcriptional repressor complex transferase complex	hydrolase activity, acting on glycosyl bonds 1,8159E-004 hydrolase activity, hydrolyzing O-glycosyl compounds 1,9624E-004 chitinase activity 1,8019E-003 chitin binding 4,6146E-003 lyase activity 1,4256E-002 guanylate cyclase activity 2,5008E-002 cyclase activity 3,3837E-002 phosphorus-oxygen lyase activity 3,4133E-002	mRNA 3'-UTR binding 6,9195E-010 mRNA binding 3,7395E-006 protein domain specific binding 8,5157E-005 protein kinase binding 2,3642E-002 DNA helicase activity 2,3642E-002 structural constituent of ribosome 2,5998E-002
ints-6		proton-transporting V-type ATPase complex proton-transporting two-sector ATPase complex, catalytic domain		hydrogen-exporting ATPase activity 4,4674E-002 proton-transporting ATPase activity, rotational mechanism 4,4674E-002
ints-7		gap junction cell-cell junction		gap junction channel activity 1,1113E-002 gap junction hemi-channel activity 1,1113E-002 oxidoreductase activity, acting on the CH-NH2 group of donors 1,1113E-002 wide pore channel activity 1,1113E-002 FAD binding 1,1113E-002
ints-8		gap junction cell-cell junction		gap junction channel activity 7,4311E-003 gap junction hemi-channel activity 7,4311E-003 wide pore channel activity 7,4311E-003
ints-9		envelope, organelle envelope mitochondria: envelope, respiratory chain, inner mitochondrial membrane protein complex
ints-11		neuron, synapse, cell body, cell body membrane cell projection, cell leading edge cell junction cilium, ciliary plasm, axoneme, ciliary basal body perikaryon nuclear body, nuclear speck apical part of cell Golgi cisterna membrane calcium channel complex contractile fiber part supramolecular polymer kinesin complex striated muscle dense body ion channel complex collagen trimer transmembrane transp…		voltage-gated cation channel activity 8,8109E-003 molecular function regulator 1,0570E-002 voltage-gated ion channel activity 1,9638E-002 transcription factor activity, RNA polymerase II core promoter proximal region sequence-specific binding 4,0199E-002
